# Supplementary material for: Wide-Range Portrayal of AP2/ERF Transcription Factor Family in Maize (Zea mays L.) Development and Stress Responses
Source: Genes (Basel). 2023 Jan 11;14(1):194. doi: 10.3390/genes14010194 (PMC9859492; doi:10.3390/genes14010194)
Supplement: Supplementary file 1 [file genes-14-00194-s001.zip]

Archive with 43 entries (40 files):
- __MACOSX/
- __MACOSX/Supplement/
- __MACOSX/Supplement/._.DS_Store
- __MACOSX/Supplement/._Figure S1.tiff
- __MACOSX/Supplement/._Figure S2.tiff
- __MACOSX/Supplement/._Figure S3.tiff
- __MACOSX/Supplement/._Figure S4.tiff
- __MACOSX/Supplement/._Figure S5.tiff
- __MACOSX/Supplement/._Table S1 The basic information of ERF family members copy.xlsx
- __MACOSX/Supplement/._Table S10 Differential expression of ERF genes under ABA, cold, heat and drought treatments.xlsx
- __MACOSX/Supplement/._Table S11 Differential expression of ERF genes under JA treatment and  insect feeding (OF, Ostrinia furnacalis).xlsx
- __MACOSX/Supplement/._Table S12 Differential expression of ERF genes under wonding with or without oral secretions (OS) from Mythimna separata.xlsx
- __MACOSX/Supplement/._Table S13 Primers of qRT-PCR.xlsx
- __MACOSX/Supplement/._Table S2 ERF gene paralogous pairs in maize genome.xlsx
- __MACOSX/Supplement/._Table S3 The divergence time prediction between ERF gene family members.xlsx
- __MACOSX/Supplement/._Table S4 The orthologues of maize ERF genes in other plant species.xlsx
- __MACOSX/Supplement/._Table S5  Transcript abundance of ERF Genes based on th transcriptome profiling of 23 tissues in maize (Walley et al., 2016).xlsx
- __MACOSX/Supplement/._Table S6  Transcript abundance of ERF Genes based on th transcriptome profiling of 79 tissues in maize (Stelpflug et al., 2015).xlsx
- __MACOSX/Supplement/._Table S7 Transcrpt abundance of ERF genes under stress conditions (FPKM).xlsx
- __MACOSX/Supplement/._Table S8  Transcrption abundance of ERF genes in maize under JA treatment or insect feeding (OF, Ostrinia furnacalis,Asia corn borer).xlsx
- __MACOSX/Supplement/._Table S9  Transcrption abundance of ERF genes in maize under wonding with or without oral secretions (OS) from Mythimna separata .xlsx
- Supplement/
- Supplement/.DS_Store
- Supplement/Figure S1.tiff
- Supplement/Figure S2.tiff
- Supplement/Figure S3A.tiff
- Supplement/Figure S4A.tiff
- Supplement/Figure S4B.tiff
- Supplement/Figure S5.tiff
- Supplement/Fiigure S3 B.tiff
- Supplement/Table S1 .xlsx
- Supplement/Table S10 .xlsx
- Supplement/Table S11 .xlsx
- Supplement/Table S12 .xlsx
- Supplement/Table S13 .xlsx
- Supplement/Table S2 .xlsx
- Supplement/Table S3 .xlsx
- Supplement/Table S4 .xlsx
- Supplement/Table S5 .xlsx
- Supplement/Table S6 .xlsx
- Supplement/Table S7 .xlsx
- Supplement/Table S8 .xlsx
- Supplement/Table S9 .xlsx
