# Supplementary material for: Wide-Range Portrayal of AP2/ERF Transcription Factor Family in Maize (Zea mays L.) Development and Stress Responses
Source: Genes (Basel). 2023 Jan 11;14(1):194. doi: 10.3390/genes14010194 (PMC9859492; doi:10.3390/genes14010194)
Supplement: Supplementary file 1 [file genes-14-00194-s001.zip › Supplement/Table S1 .xlsx]

## Sheet: Sheet2
	Locus_ID_in_V3	Chromosomal_location_V3	Locus_ID_in_V4	Chromosomal_location_V4	Locus_ID_in_V5	Chromosomal_location_V5	Transcript_ID_V3	Transcript_ID_V4	Transcript_ID_V5	AP2_domain
	GRMZM2G030299	1:3703159…3707276	Zm00001d027369	1:3842248…3847295	Zm00001eb001210	1:3837589…3838704	GRMZM2G030299_T01	Zm00001d027369_T001	Zm00001eb001210_T001	PVYRGIRYRGGKWVSEIREPRKSSRIWLGTYPAPEMAAAAYDTAALALRG
							GRMZM2G030299_T02	Zm00001d027369_T002		NO
							GRMZM2G030299_T03	Zm00001d027369_T003		NO
								Zm00001d027369_T004		NO
ereb95_V3	AC198979.4_FG009	1:10988032…10988424	Zm00001d027686	1:11155767…11156159	Zm00001eb004020	1:11075805…11076645	AC198979.4_FGT009	Zm00001d027686_T001	Zm00001eb004020_T001	KYRGVRKRPWGKFAAEIRDPERGGSRVWLGTFDTAEEAARAYDRAAFAMKG
ereb38	GRMZM2G419901	1:15773208…15774173	Zm00001d027870	1:16005938…16006903	Zm00001eb005650	1:15900733…15902004	GRMZM2G419901_T01	Zm00001d027870_T001	Zm00001eb005650_T001	CEYRGVRQRTWGKWVAEIREPNKRTRLWLGSFATAEEAALAYDEAARRLYG
ereb130	GRMZM2G399072	1:16118043…16122450	Zm00001d027878	1:16356238…16360518	Zm00001eb005740	1:16251121…16255748	GRMZM2G399072_T01	Zm00001d027878_T001	Zm00001eb005740_T001	QFRGVTRHRWTGRYEAHLWDNTCRKEGQTRKGRQGGYDREEKAARAYDLAALKYWG
							GRMZM2G399072_T02	Zm00001d027878_T002	Zm00001eb005740_T002	QFRGVTRHRWTGRYEAHLWDNTCRKEGQTRKGRQVYLGGYDREEKAARAYDLAALKYWG
							GRMZM2G399072_T03	Zm00001d027878_T003	Zm00001eb005740_T003	QFRGVTRHRWTGRYEAHLWDNTCRKEGQTRKGRQVYLGGYDREEKAARAYDLAALKYWG
							GRMZM2G399072_T04		Zm00001eb005740_T004	QFRGVTRHRWTGRYEAHLWDNTCRKEGQTRKGRQVYLG
							GRMZM2G399072_T05		Zm00001eb005740_T005	QFRGVTRHRWTGRYEAHLWDNTCRKEGQTRKGRQVYLGGYDREEKAARAYDLAALKYWG
							GRMZM2G399072_T06			NO
ereb179	GRMZM2G129674	1:17461265…17462932	Zm00001d027924	1:17775779…17777344	Zm00001eb006160	1:17670907…17672629	GRMZM2G129674_T01	Zm00001d027924_T001	Zm00001eb006160_T001	KYRGVRYRRSGRWAAEIRDPRQGRRAWLGTYRTAEEAALAYDREARRIRG
							GRMZM2G129674_T02	Zm00001d027924_T002	Zm00001eb006160_T002	KYRGVRYRRSGRWAAEIRDPRQGRRAWLGTYRTAEEAALAYDREARRIRG
									Zm00001eb006160_T003	KYRGVRYRRSGRWAAEIRDPRQGRRAWLGTYRTAEEAALAYDREARRIRG
ereb180	GRMZM2G018984	1:17492641…17494645	Zm00001d027925	1:17807124…17808643	Zm00001eb006180	1:17702238…17703775	GRMZM2G018984_T01	Zm00001d027925_T001	Zm00001eb006180_T001	FRGIRQRPWGKWAAEIRDPHKGTRVWLGTFSTAEDAARAYDVEARRLRG
							GRMZM2G018984_T02	Zm00001d027925_T002		NO
ereb181_V3	AC206951.3_FG016	1:17518824…17519639	Zm00001d027928	1:17833120…17833935	Zm00001eb006200	1:17728129…17729248	AC206951.3_FGT016	Zm00001d027928_T001	Zm00001eb006200_T001	YYGVRRRPWGKWAAEVRDPVRGVRVWLGTFATAEAAARAYDHAARDLRG
ereb101	GRMZM2G003466	1:20094144…20095477	Zm00001d028017	1:20410911…20411813	Zm00001eb007000	1:20259319…20260745	GRMZM2G003466_T01	Zm00001d028017_T001	Zm00001eb007000_T001	YRGVRQRHWGKWVAEIRLPRNRTRLWLGTFDTAEEAALAYDSAAFRLRG
ereb120_V3	AC200038.4_FG011	1:21602442…21603594	Zm00001d028066	1:21903337…21911942	Zm00001eb007330	1:21756736…21760748	AC200038.4_FGT011	Zm00001d028066_T001	Zm00001eb007330_T001	PRYRGVLRRRRGRYVARTCDRKGNQMWLCTFDTAEKAARRYDS
ereb120_V3	AC200038.4_FG011	1:21602442…21603594	Zm00001d028066	1:21903337…21911942	Zm00001eb007340	1:21760843…21761211	AC200038.4_FGT011	Zm00001d028066_T001	Zm00001eb007340_T001	PRYRGVLRRRRGRYVARTRDRKGKRMCLGTFDTAGEAARRYDSETRRL
ereb120_V3	AC200038.4_FG011	1:21602442…21603594	Zm00001d028066	1:21903337…21911942	Zm00001eb007350	1:21761258…21762775	AC200038.4_FGT011	Zm00001d028066_T001	Zm00001eb007350_T001	PRYRGVLRRRRGRYVARTYDRKGNQMWLCTFDTAEEASRRYDS
	No ID in (v3)		No ID in (v4)		Zm00001eb007360	1:21762903…21763145			Zm00001eb007360_T001	RRRRGRYVARTRDRKGKRIWLGTFDTAEEATRRYDSETRRL
	GRMZM2G461907	1:21635058…21635844	Zm00001d028068	1:21936312…21937568	Zm00001eb007370	1:21787133…21787486	GRMZM2G461907_T01	Zm00001d028068_T001	Zm00001eb007370_T001	PRYSGVLRRRRGRYVARTRDRKGKRMWLGTFDTTEEAARRYDS
	GRMZM2G461905	1:21636527…21640498	Zm00001d028069	1:21938116…21942087	Zm00001eb007390	1:21788939…21790195	GRMZM2G461905_T01	Zm00001d028069_T001	Zm00001eb007390_T001	PRYRSVLRQHRGRYVARTRDRKGKRMWLGTFDTAEEAARRYDSET
	GRMZM2G461905	1:21636527…21640498	Zm00001d028069	1:21938116…21942087	Zm00001eb007400	1:21790238…21791074	GRMZM2G461905_T01	Zm00001d028069_T001	Zm00001eb007400_T001	PWYTGVLIRCRGRYVARTRDRKGKRMWLGTFDTAKEAVRRYDS
	GRMZM2G461905	1:21636527…21640498	Zm00001d028069	1:21938116…21942087	Zm00001eb007410	1:21791904…21792922	GRMZM2G461905_T01	Zm00001d028069_T001	Zm00001eb007410_T001	PRYRGVLRRCRGWHVARTRDRKGKRMWLGTFDTAEEAARRYDSKTCRLR
ereb35	GRMZM2G415251	1:21678126…21679947	Zm00001d028070	1:21975168…21977063	Zm00001eb007420	1:21825964…21826872	GRMZM2G415251_T01	Zm00001d028070_T001	Zm00001eb007420_T001	PRYRGMLRRCRGRYVARTRDRNGKRMWLGTFDTAEEAARRYDS
ereb35	GRMZM2G415251	1:21678126…21679947	Zm00001d028070	1:21975168…21977063	Zm00001eb007430	1:21826954…21827712	GRMZM2G415251_T01	Zm00001d028070_T001	Zm00001eb007430_T001	PRYRGVLRQRRGRYVARTHDRKGKRMWLGTFDTAEEAARRYDSETR
ereb4	GRMZM2G015281	1:37721439…37722170	Zm00001d028524	1:38080422…38081126	Zm00001eb011550	1:37657315…37658491	GRMZM2G015281_T01	Zm00001d028524_T001	Zm00001eb011550_T001	YKGVRMRSWGSWVSEIRAPNQKRRIWLGSYATPEAAARAYDAALLCLKG
ereb26	GRMZM2G317160	1:51014131…51020257	Zm00001d028919	1:51465066…51470982	Zm00001eb015020	1:50923429…50929384	GRMZM2G317160_T01	Zm00001d028919_T001	Zm00001eb015020_T001	IYRGVTRHRWTGRYEAHLWDNTCRKEGQKRKGRQVYLGGYDKEDKAARAYDIAALKYWG
ereb188	GRMZM2G477287	1:80875824…80876762	Zm00001d029679	1:82474257…82474886	Zm00001eb021440	1:81663113…81664240	GRMZM2G477287_T01	Zm00001d029679_T001	Zm00001eb021440_T001	PVYRGVRLRAGKWVSEIRELRKPSRIWLGTYPTPEMAAAAYDAAALALRG
	No ID in (v3)		Zm00001d029940	1:95770465…95771190	Zm00001eb023680	1:94908941…94909989		Zm00001d029940_T001	Zm00001eb023680_T001	RYRGVRQRPWGKYAAEIRDPARKGARVWLGTYDTAVEAARAYDRAAFRLRG
ereb112	GRMZM2G039870	1:138460613…138461461	Zm00001d030513	1:140679257…140680084	Zm00001eb027780	1:141995828…141996856	GRMZM2G039870_T01	Zm00001d030513_T001	Zm00001eb027780_T001	YRGVRQRHWGKWVAEIRLPRNRTRLWLGTYDTAEEAALAYDGAAFRLRG
	No ID in (v3)		Zm00001d030631	1:149836006…149838288	Zm00001eb028530	1:151720365…151724026		Zm00001d030631_T001	Zm00001eb028530_T001	NKRTRLWLGSFATAEEAALAYDEAARRLYG
ereb168	GRMZM2G039112	1:162442365…162444201	Zm00001d030862	1:164035614…164036858	Zm00001eb030240	1:166298390…166300037	GRMZM2G039112_T01	Zm00001d030862_T001	Zm00001eb030240_T001	RFVGVRQRPSGRWVAEIKDTIQKIRVWLGTFDTAEEAARAYDEAACLLRG
ereb169	GRMZM2G016079	1:189807563…189808400	Zm00001d031498	1:192005744…192006331	Zm00001eb035460	1:193998491…193999078	GRMZM2G016079_T01	Zm00001d031498_T001	Zm00001eb035460_T001	EYTGVRLRQWGRWAAEVRVPGTRQKLWIGTFETDRQAALAYDAAVFCFY
ereb108	GRMZM2G480434	1:189829804…189830412	Zm00001d031499	1:192022614…192023222	Zm00001eb035470	1:194015064…194016217	GRMZM2G480434_T01	Zm00001d031499_T001	Zm00001eb035470_T001	TGVRFRHWGKWAAEIRVPRTREKLWIGTFESARQAALAYDAAVFCFYG
ereb150	GRMZM2G033656	1:189870771…189871628	Zm00001d031501	1:192063299…192064027	Zm00001eb035490	1:194055925…194056783	GRMZM2G033656_T01	Zm00001d031501_T001	Zm00001eb035490_T001	GVRERLWGGWAAEIRIPRTRSRLWVGRFQHALQAALAYDAAMFCFYG
ereb119	GRMZM2G309731	1:195911073…195911583	Zm00001d031673	1:198259709…198260293	Zm00001eb037040	1:200199561…200200781	GRMZM2G309731_T01	Zm00001d031673_T001	Zm00001eb037040_T001	PRYRGVRQRPWGKWAAEIRDPVKAARVWLGTFATAEDAARAYDDAALRFRG
ereb79	GRMZM2G175856	1:197306494…197307177	Zm00001d031728	1:199720829…199721512	Zm00001eb037530	1:201614552…201615776	GRMZM2G175856_T01	Zm00001d031728_T001	Zm00001eb037530_T001	PVFRGVRRRGRAGRWVCEVRVPGSRGDRLWVGTFDTAEAAARAHDAAMLALCG
ereb172	GRMZM2G369472	1:199674463…199675600	Zm00001d031796	1:202103550…202104359	Zm00001eb038070	1:203992008…203993340	GRMZM2G369472_T01	Zm00001d031796_T001	Zm00001eb038070_T001	KYRGVRQRPWGKWAAEIRDPRRAVRKWLGTFDTAEEAARAYDQAAIEFRG
ereb137	GRMZM2G028386	1:201993810…201995393	Zm00001d031861	1:204458557…204459636	Zm00001eb038660	1:206336770…206338448	GRMZM2G028386_T01	Zm00001d031861_T001	Zm00001eb038660_T001	FRGVRQRTWGKWVAEIREPNRGARLWLGTFGSALEAARAYDAAARTLYG
									Zm00001eb038660_T002	FRGVRQRTWGKWVAEIREPNRGARLWLGTFGSALEAARAYDAAARTLYG
ereb199	GRMZM2G163745	1:208809359…208810072	Zm00001d032077	1:211750252…211750944	Zm00001eb040530	1:213552436…213553128	GRMZM2G163745_T01	Zm00001d032077_T001	Zm00001eb040530_T001	RYKGVRLRKWGRWVSEIRMPNSRERVWLGSYESAEKAARAFDAAAVCLRG
ereb167	GRMZM2G050851	1:209401525…209403939	Zm00001d032095	1:212364322…212366865	Zm00001eb040690	1:214166518…214169101	GRMZM2G050851_T01	Zm00001d032095_T001	Zm00001eb040690_T001	YRGIRRRPWGKWAAEIRDPTKGVRVWLGTYKTPEDAARAYDAEARKIRG
									Zm00001eb040690_T002	YRGIRRRPWGKWAAEIRDPTKGVRVWLGTYKTPEDAARAYDAEARKIRG
ereb60	GRMZM2G131266	1:211370663…211373082	Zm00001d032144	1:214378154…214380573	Zm00001eb041070	1:216147974…216150812	GRMZM2G131266_T01	Zm00001d032144_T001	Zm00001eb041070_T001	SKYRGVARHHHNGRWEARIGRVLGNKYLYLGTYATQEEAAVAYDMAAIEHR
							GRMZM2G131266_T02		Zm00001eb041070_T002	AYRGVTRHRWTGRFEAHLWDKDARNGSRSKKGKQVYLGAYDDEDAAARAHDLAALKYWG
							GRMZM2G131266_T03			NO
							GRMZM2G131266_T04			NO
dbf1	GRMZM2G061487	1:217638400…217639968	Zm00001d032295	1:220776886…220777674	Zm00001eb042240	1:222481118…222482687	GRMZM2G061487_T01	Zm00001d032295_T001	Zm00001eb042240_T001	YRGVRQRHWGKWVAEIRLPRNRTRLWLGTFDTAEQAALAYDQAAYRLRG
							GRMZM2G061487_T02		Zm00001eb042240_T002	YRGVRQRHWGKWVAEIRLPRNRTRLWLGTFDTAEQAALAYDQAAYRLRG
									Zm00001eb042240_T003	YRGVRQRHWGKWVAEIRLPRNRTRLWLGTFDTAEQAALAYDQAAYRLRG
	GRMZM2G339203	1:240624628…240632012	Zm00001d032967	1:244981884…244997475	Zm00001eb048080	1:247031031…247034774	GRMZM2G339203_T01	Zm00001d032967_T001	Zm00001eb048080_T001	QYRGIRQRPWGKWVAEIRDPVKDVRVWLGTYPTAEAATRAYDRAARRIRG
ereb142	GRMZM2G010100	1:255604709…255605965	Zm00001d033353	1:260045773…260047029	Zm00001eb051660	1:262007110…262008366	GRMZM2G010100_T01	Zm00001d033353_T001	Zm00001eb051660_T001	RFVGVRQRPSGRWVAEIKDTIQKIRVWLGTFDTAEEAARAYDEAACLLRG
ereb184	GRMZM2G028151	1:281700006…281703981	Zm00001d034204	1:286726372…286730435	Zm00001eb058850	1:288413629…288417775	GRMZM2G028151_T01	Zm00001d034204_T001	Zm00001eb058850_T001	QYRGVTRHRWTGRYEAHLWDNSCRKEGQTRKGRQVYLGGYDVEEKAARAYDLAALKYWG
							GRMZM2G028151_T02	Zm00001d034204_T002	Zm00001eb058850_T002	QYRGVTRHRWTGRYEAHLWDNSCRKEGQTRKGRQVYLGGYDVEEKAARAYDLAALKYWG
								Zm00001d034204_T003	Zm00001eb058850_T003	QYRGVTSRHRWTGRYEAHLWDNSCRKEGQTRKGRQVYLGGYDVEEKAARAYDLAALKYWG
								Zm00001d034204_T004		NO
								Zm00001d034204_T005		NO
ereb159	GRMZM2G009598	1:292178941…292180261	Zm00001d034605	1:297620879…297621595	Zm00001eb062200	1:299110046…299111398	GRMZM2G009598_T01	Zm00001d034605_T001	Zm00001eb062200_T001	RFRGVRRRPWGRWAAEIRDPHNRRRLWLGTFDTAEEAANAYDAANIRFRG
ts6	GRMZM5G862109	1:292966682…292970925	Zm00001d034629	1:298422859…298427050	Zm00001eb062460	1:299912499…299916742	GRMZM5G862109_T01	Zm00001d034629_T001	Zm00001eb062460_T001	QYRGVTFYRRTGRWESHIWDCGKQVYLGGFDTAHAAARAYDRAAIKFRG
							GRMZM5G862109_T02	Zm00001d034629_T002		NO
							GRMZM5G862109_T03	Zm00001d034629_T003		NO
								Zm00001d034629_T004		NO
								Zm00001d034629_T005		NO
ereb58	GRMZM2G381441	1:300119372…300120555	Zm00001d034920	1:305637480…305638337	Zm00001eb065180	1:307073657…307074683	GRMZM2G381441_T01	Zm00001d034920_T001	Zm00001eb065180_T002	YRGVRKRPWGKFAAEIRDSTRNGVRVWLGTFDSAEAAALAYDQAAFAMRGE
	GRMZM2G010555	2:2675437…2685261	Zm00001d001907	2:2687734…2688264	Zm00001eb066890	2:2965929…2966902	GRMZM2G010555_T01	Zm00001d001907_T001	Zm00001eb066890_T001	PRYRGVRKRPWGRFAAEIRDPAKRARVWLGTFDSAEAAARAYDVAARALRG
							GRMZM2G010555_T02			NO
ereb45	GRMZM2G067463	2:4352876…4353499	Zm00001d002011	2:4324615…4325127	Zm00001eb067800	2:4586958…4588082	GRMZM2G067463_T01	Zm00001d002011_T001	Zm00001eb067800_T001	RFRGVRQRHWGSWVSEIRHPLLKTRIWLGTYETAEDAARAYDEAAR
ereb24	GRMZM2G086573	2:4666315…4671738	Zm00001d002025	2:4628845…4634985	Zm00001eb067980	2:4892377…4897638	GRMZM2G086573_T01	Zm00001d002025_T001	Zm00001eb067980_T001	IYRGVTRHRWTGRYEAHLWDNSCRREGQSRKGRQVYLGGYDKEEKAARAYDLAALKYWG
								Zm00001d002025_T002	Zm00001eb067980_T002	IYRGVTRHRWTGRYEAHLWDNSCRREGQSRKGRQVYLGGYDKEEKAARAYDLAALKYWG
								Zm00001d002025_T003		NO
								Zm00001d002025_T004		NO
								Zm00001d002025_T005		NO
ereb197	GRMZM2G174784	2:5520018…5524385	Zm00001d002075	2:5456239…5459958	Zm00001eb068520	2:5718909…5722821	GRMZM2G174784_T01	Zm00001d002075_T001	Zm00001eb068520_T001	QYRGVTFYRRTGRWESHIWDCGKQVYLGGFDTAHAAARAYDRAAIKFRG
							GRMZM2G174784_T02		Zm00001eb068520_T002	SKYRGVTLHKCGRWEARMGQFLGKKYVYLGLFDTEEEAARAYDRAAIKCN
							GRMZM2G174784_T03		Zm00001eb068520_T003	QYRGVTFYRRTGRWESHIWDCGKQVYLGGFDTAHAAARAYDRAAIKFRG
							GRMZM2G174784_T04			NO
ereb47	GRMZM2G174917	2:5568515…5570186	Zm00001d002079	2:5505054…5505812	Zm00001eb068530	2:5767267…5769005	GRMZM2G174917_T01	Zm00001d002079_T001	Zm00001eb068530_T001	QYRGVRMRKWGKWVAEIREPHKRTRIWLGSYATAVAAARAYDTAVFYLRG
									Zm00001eb068530_T002	QYRGVRMRKWGKWVAEIREPHKRTRIWLGSYATAVAAARAYDTAVFYLRG
									Zm00001eb068530_T003	QYRGVRMRKWGKWVAEIREPHKRTRIWLGSYATAVAAARAYDTAVFYLRG
ereb97	GRMZM2G068967	2:10793567…10794323	Zm00001d002364	2:10906553…10907221	Zm00001eb071190	2:11182201…11183511	GRMZM2G068967_T01	Zm00001d002364_T001	Zm00001eb071190_T001	PRYRGVRKRPWGRYAAEIRDPARKARVWLGTFDTAEAAARAYDAAALHFRG
ereb105	GRMZM2G042756	2:16543815…16545074	Zm00001d002618	2:16960148…16960816	Zm00001eb073550	2:17166353…17167635	GRMZM2G042756_T01	Zm00001d002618_T001	Zm00001eb073550_T001	PVYKGVRSRNPGRWVCEVREPHGRQRIWLGTFETAEMAARAHDVAALALRG
							GRMZM2G042756_T02			NO
ereb68	GRMZM2G368838	2:16555808…16557224	Zm00001d002620	2:16974028…16974666	Zm00001eb073560	2:17180086…17181500	GRMZM2G368838_T01	Zm00001d002620_T001	Zm00001eb073560_T001	YRGIRSRSGKWVSEIREPRKTRRIWLGTFPTAEMAAVAYDVAARALRG
									Zm00001eb073560_T002	YRGIRSRSGKWVSEIREPRKTRRIWLGTFPTAEMAAVAYDVAARALRG
									Zm00001eb073560_T003	YRGIRSRSGKWVSEIREPRKTRRIWLGTFPTAEMAAVAYDVAARALRG
ereb6	GRMZM2G172936	2:20632553…20633410	Zm00001d002744	2:21315391…21316053	Zm00001eb074730	2:21468802…21470101	GRMZM2G172936_T01	Zm00001d002744_T001	Zm00001eb074730_T001	TYRGVRMRSWGKWVSEIREPRKKSRIWLGTFATAEMAARAHDVAALAIKG
ereb185	GRMZM2G028969	2:20720151…20721075	Zm00001d002747	2:21380521…21381279	Zm00001eb074750	2:21534474…21535232	GRMZM2G028969_T01	Zm00001d002747_T001	Zm00001eb074750_T001	TYRGVRMRAWGKWVSEIREPRKKSRIWLGTFDNPEMAARAHDAAAVAIKG
ereb61	GRMZM2G475678	2:21187724…21188794	Zm00001d002760	2:21850071…21851141	Zm00001eb074900	2:22003830…22005178	GRMZM2G475678_T01	Zm00001d002760_T001	Zm00001eb074900_T001	KYRGVRQRPWGKYAAEIRDPKRRGSRVWLGTYDTPVEAARAYDRAAFRMRG
ereb87	GRMZM5G805505	2:21231379…21232602	Zm00001d002761	2:21893444…21894391	Zm00001eb074910	2:22047381…22048552	GRMZM5G805505_T01	Zm00001d002761_T001	Zm00001eb074910_T001	KYRGVRQRPWGKYAAEIRDPKRRGSRAWLGTYDTPVEAARAYDRAAFRMRG
ereb198	GRMZM2G055180	2:21347526…21348862	Zm00001d002762	2:21962709…21963548	Zm00001eb074930	2:22116792…22119294	GRMZM2G055180_T01	Zm00001d002762_T001	Zm00001eb074930_T001	HYRGVRQRPWGKFAAEIRDPAKNGARVWLGTYDTAEDAALAYDRAAYRMRG
									Zm00001eb074930_T002	HYRGVRQRPWGKFAAEIRDPAKNGARVWLGTYDTAEDAALAYDRAAYRMRG
ereb154	GRMZM2G026926	2:24360914…24363125	Zm00001d002867	2:25029642…25031000	Zm00001eb075900	2:25177403…25179618	GRMZM2G026926_T01	Zm00001d002867_T001	Zm00001eb075900_T001	YRGVRQRHWGKWVAEIRLPRNRTRLWLGTFDSAEDAAMAYDREAFKLRGE
ereb91	GRMZM2G079825	2:63265056…63266421	Zm00001d003871	2:64226755…64227570	Zm00001eb084720	2:64707178…64708543	GRMZM2G079825_T01	Zm00001d003871_T001	Zm00001eb084720_T001	RYLGVRRRPWGRYAAEIRDPATKERHWLGTFDTAEEAAVAYDRAARSLRG
ereb131	GRMZM2G087059	2:64001713…64004098	Zm00001d003884	2:65022354…65024176	Zm00001eb084820	2:65502953…65505404	GRMZM2G087059_T01	Zm00001d003884_T001	Zm00001eb084820_T001	HYRGVRQRPWGKWAAEIRDPKKAARVWLGTFDTAEDAAIAYDEAALRFKG
							GRMZM2G087059_T02			NO
wri1	GRMZM2G124524	2:149971656…149977527	Zm00001d005016	2:153920645…153926320	Zm00001eb093560	2:153662240…153668269	GRMZM2G124524_T01	Zm00001d005016_T001	Zm00001eb093560_T001	SVYRGVTRHRWTGRFEAHLWDKHCLAALHNKKKGRQVYLGAYDSEEAAARAYDLAALKYWG
							GRMZM2G124524_T02	Zm00001d005016_T002	Zm00001eb093560_T002	NO
							GRMZM2G124524_T03	Zm00001d005016_T003	Zm00001eb093560_T003	SKYRGVARHHHNGRWEARIGRVFGNKYLYLGTFDTQEEAAKAYDLAAIEYRG
								Zm00001d005016_T004		NO
								Zm00001d005016_T005		NO
								Zm00001d005016_T006		NO
								Zm00001d005016_T007		NO
								Zm00001d005016_T008		NO
	No ID in (v3)		Zm00001d005309	2:169095186…169095584	Zm00001eb095780	2:168842246…168842644		Zm00001d005309_T001	Zm00001eb095780_T001	TKYRGVRRRPWGKYAAEIRDSSRHGVRIWLGTFDTAEEAARAYDRSANSMRG
ereb202	GRMZM2G148333	2:184209896…184212209	Zm00001d005798	2:189023745…189025630	Zm00001eb099980	2:188556869…188558825	GRMZM2G148333_T01	Zm00001d005798_T001	Zm00001eb099980_T001	QYRGIRRRPWGKWAAEIRDPSKGVRVWLGTYSTAEEAARAYDAEARRIRG
							GRMZM2G148333_T02			NO
ereb211	GRMZM2G138396	2:186957472…186958546	Zm00001d005892	2:191897839…191898630	Zm00001eb100800	2:191431207…191432379	GRMZM2G138396_T01	Zm00001d005892_T001	Zm00001eb100800_T001	YRGVRQRPWGKWAAEIRDPRRAARVWLGTFDTAEEAARAYDCAAVEFRG
dbf3	GRMZM2G124037	2:195129909…195130993	Zm00001d006169	2:200397718…200398512	Zm00001eb103100	2:200577002…200578252	GRMZM2G124037_T01	Zm00001d006169_T001	Zm00001eb103100_T001	PVFRGVRRRGAAGRWVCEVRVPGRRGARLWLGTYLAAEAAARAHDAAMLALQG
ereb65	GRMZM2G124011	2:195135264…195136246	Zm00001d006170	2:200403153…200403895	Zm00001eb103110	2:200582357…200583334	GRMZM2G124011_T01	Zm00001d006170_T001	Zm00001eb103110_T001	PVFRGVRRRGRAGRWVCEVRVPGRRGCRLWLGTFDTAEAAARAHDAAMLA
ereb62	GRMZM2G011236	2:207364254…207365473	Zm00001d006653	2:213547650…213548585	Zm00001eb107500	2:213545898…213547144	GRMZM2G011236_T01	Zm00001d006653_T001	Zm00001eb107500_T001	SKFVGVRQRPSGRWVAEIKDTTQKIRMWLGTFETAEAAAKAYDEAARLLRG
ereb210	GRMZM2G125460	2:214344857…214345995	Zm00001d007033	2:220493755…220494609	Zm00001eb110290	2:220473201…220475047	GRMZM2G125460_T01	Zm00001d007033_T001	Zm00001eb110290_T001	YRGIRQRPWGKWAAKICDPVKGVRVWLGTYPTVEAAARAYDRAARRIRG
ereb183	GRMZM2G458437	2:216615448…216616387	Zm00001d007119	2:222724965…222725855	Zm00001eb111080	2:222682960…222684338	GRMZM2G458437_T01	Zm00001d007119_T001	Zm00001eb111080_T001	GVRRRPWGRYAAEIRDPTTKERHWLGTFDTAQEAALAYDRAALSMKG
ereb43	GRMZM2G399598	2:219318493…219323840	Zm00001d007236	2:225397842…225399820	Zm00001eb112070	2:225372226…225376464	GRMZM2G399598_T01	Zm00001d007236_T001	Zm00001eb112070_T001	NKRTRLWLGSFATAEEAALAYDEVACRLYG
	No ID in (v3)		No ID in (v4)		Zm00001eb114940	2:235051029…235051349			Zm00001eb114940_T001	QYLGVRRRPWGLYATEIRDPATKEQHWLGTFDTAEEAAVAYDRAARSLRG
ereb41	GRMZM2G146688	2:237250179…237253121	Zm00001d007840	2:240624534…240627667	Zm00001eb117830	2:241705784…241708890	GRMZM2G146688_T01	Zm00001d007840_T001	Zm00001eb117830_T001	QYRGVTRHRWTGRYEAHLWDNSCKKEGQSRKGRQVYLGGYDMEEKAARAYDLAALKYWG
ereb50	GRMZM2G142179	3:2629088…2630607	Zm00001d039324	3:1876337…1877401	Zm00001eb119540	3:2682223…2684039	GRMZM2G142179_T01	Zm00001d039324_T001	Zm00001eb119540_T001	PRFRGVRRRPWGKYAAEIRDPWRRVRVWLGTFDTAEEAAKVYDSAAIQLRG
ereb103	GRMZM2G133168	3:4660995…4665940	Zm00001d039424	3:3934183…3934776	Zm00001eb120590	3:4730276…4731129	GRMZM2G133168_T01	Zm00001d039424_T001	Zm00001eb120590_T001	PAYRGVRMRAWGKWVSEIREPRKKSRIWLGTFPRPEMAARA
							GRMZM2G133168_T02			NO
	GRMZM2G018336	5:28639860…28641213	Zm00001d039907	3:18927896…18929032	Zm00001eb124740	3:19549253…19550940	GRMZM2G018336_T01	Zm00001d039907_T001	Zm00001eb124740_T001	SRFKGVVPQPNGRWGAQIYERHARVWLGTFADEEAAARAYDVAALRYRG
ereb192	GRMZM2G129777	3:22395049…22397063	No ID in (v4)		Zm00001eb125330	3:22454465…22456440	GRMZM2G129777_T01		Zm00001eb125330_T001	RYRGVRLRKWGKWAAEIRNPFTGKRQWLGTFDTAGAASAA
									Zm00001eb125330_T002	RYRGVRLRKWGKWAAEIRNPFTGKRQWLGTFDTAGAASAA
ereb193	GRMZM2G169382	3:56326099…56327373	Zm00001d040651	3:56282555…56283711	Zm00001eb130510	3:56851703…56852975	GRMZM2G169382_T01	Zm00001d040651_T001	Zm00001eb130510_T001	QYRGIRQRPWGKWAAEIRDPVKGVRVWLGTYPTAEAAARAYDRAARRIRG
							GRMZM2G169382_T02	Zm00001d040651_T002		NO
ereb141	GRMZM2G097182	3:145467972…145468863	Zm00001d041981	3:146542859…146543596	Zm00001eb139970	3:147365886…147366746	GRMZM2G097182_T01	Zm00001d041981_T001	Zm00001eb139970_T001	PVYRGVRARAGGTRWVCEVREPQAQARIWLGTYPTPEMAARAHDVAAIALRG
ereb53	GRMZM2G141638	3:166836222…166840043	Zm00001d042492	3:169433935…169438362	Zm00001eb144510	3:171481058…171485592	GRMZM2G141638_T01	Zm00001d042492_T001	Zm00001eb144510_T001	IYRGVTRHRWTGRYEAHLWDNSCRREGQTRKGRQGGYDKEEKAARAYDLAALKYWG
ereb52	GRMZM2G105266	3:170265321…170267160	Zm00001d042588	3:172856158…172857057	Zm00001eb145420	3:174856849…174858655	GRMZM2G105266_T01	Zm00001d042588_T001	Zm00001eb145420_T001	RFPGVRLRPWGKYAAEIRDPHQRKRLWLGTFDTAEEAAAAYDDAALRLKG
ereb63	GRMZM2G307152	3:170466981…170467714	Zm00001d042593	3:173057147…173057683	Zm00001eb145470	3:175058292…175058828	GRMZM2G307152_T01	Zm00001d042593_T001	Zm00001eb145470_T001	SGYKGVRRRRWGKWVSEIRVPGSRERLWLGSYATPEAAAVAHDTAVYFLRG
ereb174	GRMZM2G149756	3:175592023…175595225	Zm00001d042717	3:178106747…178109443	Zm00001eb146650	3:180331942…180335244	GRMZM2G149756_T01	Zm00001d042717_T001	Zm00001eb146650_T001	RYRGVRQRPWGKWAAEIRDPHKAARVWLGTFETAEAAARAYDEAALRFRG
ereb77	GRMZM2G451031	3:186781331…186784258	Zm00001d043116	3:189581664…189585104	Zm00001eb150000	3:191737220…191740660	GRMZM2G451031_T01	Zm00001d043116_T001	Zm00001eb150000_T001	IYKGVTRHRATGKYEAHLWDKNARNRTGTKKGRQVYVGAFDNEEAAARAYDLAALKYCG
								Zm00001d043116_T002		NO
ereb158	GRMZM2G002119	3:188630301…188631150	Zm00001d043204	3:191471796…191472356	Zm00001eb150830	3:193632390…193633656	GRMZM2G002119_T01	Zm00001d043204_T001	Zm00001eb150830_T001	HYRGVRKRPWGRYATEIRDPWKKTRVWLGTFDTPVEAALAYDCAARTLRG
ereb147	GRMZM2G310368	3:188728319…188729366	Zm00001d043205	3:191580135…191580848	Zm00001eb150840	3:193740975…193742100	GRMZM2G310368_T01	Zm00001d043205_T001	Zm00001eb150840_T001	PHYRGVRKRPWGRYAAEIRDPAKKSRVWLGTYDTAEEAAKAYDSAAREFRG
	No ID in (v3)		Zm00001d043409	3:199002822…199003199	Zm00001eb152690	3:201107668…201122738		Zm00001d043409_T001	Zm00001eb152690_T001	CEYRAVRQRTWGKWVAEIREPNKRTRLWLGSFATAEEVALAYDNAARRLYG
ereb134	GRMZM2G474326	3:198667814…198668962	Zm00001d043491	3:201681540…201682688	Zm00001eb153470	3:203762504…203763655	GRMZM2G474326_T01	Zm00001d043491_T001	Zm00001eb153470_T001	HYRGVRRRPWGKYAAEIRDPARHGARLWLGTFATAEEAAAAYDRAAFGMRG
ereb126	GRMZM2G169654	3:206678255…206680041	Zm00001d043782	3:210069089…210070258	Zm00001eb156040	3:212115620…212117266	GRMZM2G169654_T01	Zm00001d043782_T001	Zm00001eb156040_T001	SRYKGVVPQPNGRWGAQIYERHQRVWLGTFAGEADAARAYDVAAQRFRG
ereb208	GRMZM2G160971	3:212582559…212584989	Zm00001d044004	3:216213660…216214559	Zm00001eb157950	3:218138818…218140735	GRMZM2G160971_T01	Zm00001d044004_T001	Zm00001eb157950_T001	TKFRGVRRRPWGKFAAEIRDPWRGVRVWLGTFDTAEEAARVYDTAAIQLRG
ereb106_V3	AC198403.3_FG001	4:10908008…10908646	Zm00001d048991	4:11781874…11782518	Zm00001eb168040	4:11964369…11965713	AC198403.3_FGT001	Zm00001d048991_T001	Zm00001eb168040_T001	SYRGVRKRKWGKWVSEIREPGKKTRIWLGSFESPEMAAVAHDVAALRLRG
ereb59	GRMZM5G837876	4:13240123…13240995	Zm00001d049058	4:14139093…14139833	Zm00001eb168540	4:14292366…14293426	GRMZM5G837876_T01	Zm00001d049058_T001	Zm00001eb168540_T001	FIGVRKRPWGKFAAEIRDSTRKGARVWLGTFDTPEAAALAYDQAALAARG
ereb209	GRMZM2G089995	4:26450939…26451894	Zm00001d049364	4:27940728…27941339	Zm00001eb171050	4:28364267…28365898	GRMZM2G089995_T01	Zm00001d049364_T001	Zm00001eb171050_T001	PRLRGVRKRPWGRYAAEIRDPVRKARVWLGTFDTPEQAARAYDAAARKLRG
ereb89	GRMZM2G156737	4:48661492…48662964	Zm00001d049889	4:50775492…50776550	Zm00001eb175640	4:51082987…51084559	GRMZM2G156737_T01	Zm00001d049889_T001	Zm00001eb175640_T001	FRGVRQRTWGKWVAEIREPNRGARLWLGTFGSALEAARAYDAAARALYG
ereb78	GRMZM2G060206	4:49346413…49347038	Zm00001d049903	4:51462096…51462470	Zm00001eb175740	4:51769286…51769660	GRMZM2G060206_T01	Zm00001d049903_T001	Zm00001eb175740_T001	TKYRGVRRRPSGKFAAEIRDSSRQSVRMWLGTFDTAEEAARAYDRAAYAMRG
ereb140	GRMZM2G348307	4:65968744…65972918	Zm00001d050137	4:68398270…68400314	Zm00001eb177550	4:68652220…68655847	GRMZM2G348307_T01	Zm00001d050137_T001	Zm00001eb177550_T001	NKRTRLWLGSFATAEEAALAYDEVARRLYG
ereb32	GRMZM2G139740	4:119105133…119105723	Zm00001d050787	4:122810261…122810842	Zm00001eb182300	4:123879972…123880553	GRMZM2G139740_T01	Zm00001d050787_T001	Zm00001eb182300_T001	PQYRGVRRRKWGKWVSEIRQPGTKVRVWLGSFDSAEAAAVAHDVAALCMRG
ereb132	GRMZM2G165257	4:130100068…130101363	Zm00001d050948	4:133138782…133139666	Zm00001eb183620	4:135053448…135054675	GRMZM2G165257_T01	Zm00001d050948_T001	Zm00001eb183620_T001	RYRGVRRRPWGRFAAEIRDPMSKERRWLGTFDTAEQAACAYDIAARAMRG
ereb170	GRMZM2G300924	4:146313370…146315508	Zm00001d051239	4:149655139…149656476	Zm00001eb185680	4:151490645…151492441	GRMZM2G300924_T01	Zm00001d051239_T001	Zm00001eb185680_T001	YRGVRQRHWGKWVAEIRLPRNRTRLWLGTFDTAEDAAMAYDREAFKLRG
	GRMZM2G319786	4:151740636…151741771	Zm00001d051340	4:155229107…155230135	Zm00001eb186380	4:157045606…157047058	GRMZM2G319786_T01	Zm00001d051340_T001	Zm00001eb186380_T001	KYRGVRQRPWGKFAAEIRDPKRRGSRVWLGTYDTAVDAARAYDRAAFRMRG
ereb5	GRMZM2G048621	4:152103666…152104731	Zm00001d051350	4:155610012…155610749	Zm00001eb186480	4:157412002…157413241	GRMZM2G048621_T01	Zm00001d051350_T001	Zm00001eb186480_T001	TYRGVRMRAWGKWVSEIREPRKKSRIWLGTFDTPEMAARAHDVAALAIKG
ereb176	GRMZM2G072926	4:152189367…152190424	Zm00001d051355	4:155723238…155723924	Zm00001eb186490	4:157525324…157526346	GRMZM2G072926_T01	Zm00001d051355_T001	Zm00001eb186490_T001	TYRGVRMRAWGKWVSEIREPRKKSRIWLGTFATAEMAARAHDVAALAIKG
ereb127	GRMZM2G000520	4:155637630…155639087	Zm00001d051451	4:159111690…159112469	Zm00001eb187190	4:160916555…160917710	GRMZM2G000520_T01	Zm00001d051451_T001	Zm00001eb187190_T001	YRGIRCRSGKWVSEIREPRKARRIWLGTYPTPEMAAAAYDVAARALRG
ereb15	GRMZM2G111415	4:173829508…173830759	Zm00001d052026	4:176839153…176840184	Zm00001eb192320	4:178879941…178880886	GRMZM2G111415_T01	Zm00001d052026_T001	Zm00001eb192320_T001	RYRGVRQRHWGSWVSEIRHPLLKARIWLGTFETAEDAARAYDEAARIMCG
ereb14	GRMZM2G018398	4:176066660…176069349	Zm00001d052087	4:179070181…179072822	Zm00001eb192960	4:181090128…181092769	GRMZM2G018398_T01	Zm00001d052087_T001	Zm00001eb192960_T001	QYRGIRQRPWGKWAAEIRDPQKGVRVWLGTFNSPEEAARAYDAEARRIRG
							GRMZM2G018398_T02		Zm00001eb192960_T002	QYRGIRQRPWGKWAAEIRDPQKGVRVWLGTFNSPEEAARAYDAEARRIRG
ereb57	GRMZM2G097081	4:176557756…176558869	Zm00001d052102	4:179564558…179565262	Zm00001eb193060	4:181584548…181585810	GRMZM2G097081_T01	Zm00001d052102_T001	Zm00001eb193060_T001	KFKGVRKRKWGKWVSEIRLPNSRERIWLGSYDAPDKAARAFDAAFVCLRG
ereb13	GRMZM2G011110	4:178417315…178418683	Zm00001d052152	4:181353441…181354229	Zm00001eb193550	4:183372947…183374297	GRMZM2G011110_T01	Zm00001d052152_T001	Zm00001eb193550_T001	QYKGVRMRSWGSWVSEIRAPNQKTRIWLGSYSTAEAAARAYDAALLCLKG
ereb7	GRMZM2G173771	4:178620836…178621888	Zm00001d052167	4:181560436…181561128	Zm00001eb193670	4:183580300…183581429	GRMZM2G173771_T01	Zm00001d052167_T001	Zm00001eb193670_T001	SYMGVRRRPWGKWAAEIRDPRRAARKWLGTFDTAEDAARAYDAAAVELRG
ereb17	GRMZM2G029323	4:181088255…181090094	Zm00001d052229	4:183995749…183996699	Zm00001eb194220	4:185991924…185993737	GRMZM2G029323_T01	Zm00001d052229_T001	Zm00001eb194220_T001	YRGVRQRHWGKWVAEIRLPKNRTRLWLGTFDTAEGAALAYDEAAFRLRG
ereb155	GRMZM2G060465	4:185036196…185037019	Zm00001d052365	4:188309258…188309908	Zm00001eb195490	4:190255514…190256521	GRMZM2G060465_T01	Zm00001d052365_T001	Zm00001eb195490_T001	FRGVRRRPWGKYAAEIRDPGIAGKRRWLGTFDTAEEAAAVYDAAALRIRGH
wri2	GRMZM2G174834	4:185907968…185912697	Zm00001d052405	4:189190071…189194808	Zm00001eb195920	4:191136428…191141707	GRMZM2G174834_T01	Zm00001d052405_T001	Zm00001eb195920_T001	SVYRGVTRHRWTGRFEAHLWDKHCLAALHNKKKGRQGAYDGEEAAARAYDLAALKYWG
							GRMZM2G174834_T02	Zm00001d052405_T002	Zm00001eb195920_T002	SKYRGVARHHHNGRWEARIGRVLGNKYLYLGTFDTQEEAAKAYDLAAIEYRG
							GRMZM2G174834_T03	Zm00001d052405_T003	Zm00001eb195920_T003	SVYRGVTRHRWTGRFEAHLWDKHCLAALHNKKKGRQVYLGAYDGEEAAARAYDLAALKYWG
							GRMZM2G174834_T04	Zm00001d052405_T004	Zm00001eb195920_T004	SVYRGVTRHRWTGRFEAHLWDKHCLAALHNKKKGRQVYLGAYDGEEAAARAYDLAALKYWG
							GRMZM2G174834_T05	Zm00001d052405_T005		NO
								Zm00001d052405_T006		NO
	No ID in (v3)		Zm00001d052732	4:199279976…199280647	Zm00001eb198550	4:201126445…201127453		Zm00001d052732_T001	Zm00001eb198550_T001	PVFRGVRRRGRAGGRWRWVCEVRVPGRRGCRLWLGTFAAAEAAARAHDAAMLALRG
ereb111	GRMZM2G076896	4:215636055…215638692	Zm00001d053195	4:219203452…219206136	Zm00001eb202570	4:222112765…222115449	GRMZM2G076896_T01	Zm00001d053195_T001	Zm00001eb202570_T001	RYRGVRQRPWGKWAAEIRDPHKAARVWLGTFDTAEAAARAYDVAALRFRG
							GRMZM2G076896_T02	Zm00001d053195_T002		NO
ereb8	GRMZM2G146028	4:234986414…234987698	Zm00001d053707	4:239645670…239646296	Zm00001eb206360	4:242981585…242982840	GRMZM2G146028_T01	Zm00001d053707_T001	Zm00001eb206360_T001	SRFRGVRKRPWGRYAAEIRDPAKKARVWLGTFDSAEDAARAYDAAARMLRG
ereb74	GRMZM2G024871	5:31877779…31878301	Zm00001d014113	5:32981437…32981850	Zm00001eb222470	5:33244436…33244849	GRMZM2G024871_T01	Zm00001d014113_T001	Zm00001eb222470_T001	TKYRGVRKRPWGKFAAEIRDAERGGARVWLGTFDTAEEAARAYDRAAFAQRG
	GRMZM2G322672	5:81797663…81800162	Zm00001d014565	5:53599524…53600105	Zm00001eb226070	5:53695237…53696318	GRMZM2G322672_T01	Zm00001d014565_T001	Zm00001eb226070_T001	RYRGVRRRPSGRYAAEIRDPAKKTPIWLGTYDCAEAAAHAYDAAARSLRG
ereb37	GRMZM2G322672	5:81797663…81800162	Zm00001d014565	5:53599524…53600105	Zm00001eb232560	5:83702011…83702988	GRMZM2G322672_T01	Zm00001d014565_T001	Zm00001eb232560_T001	KYRGVRRRPSGRYAAEIRDPARKTPIWLGTFESAEAAAHAYDAAARTIRG
ereb138	GRMZM2G079653	5:100107595…100108704	Zm00001d015639	5:102583546…102584181	Zm00001eb234870	5:102272823…102274000	GRMZM2G079653_T01	Zm00001d015639_T001	Zm00001eb234870_T001	RFRGVRKRPWGRYAAEIRDPAKKARVWLGTFDSAEDAARAYDAAARMLRG
ereb46	GRMZM2G085678	5:114131334…114133006	Zm00001d015759	5:116972852…116973938	Zm00001eb235640	5:116511210…116512295	GRMZM2G085678_T01	Zm00001d015759_T001	Zm00001eb235640_T001	KFRGVRQRHWGSWVSEIRHPLLKRRVWLGTFETAEEAARAYDEAA
									Zm00001eb235640_T002	KRRVWLGTFETAEEAARAYDEAA
ereb144	GRMZM2G005301	5:150664312…150665813	Zm00001d016260	5:154200894…154201658	Zm00001eb239430	5:153688941…153690404	GRMZM2G005301_T01	Zm00001d016260_T001	Zm00001eb239430_T001	SSYRGVRMRAWGKWVSEIREPRKKSRIWLGTFPTPEMAARAHDAAALV
ereb191	GRMZM2G047918	5:150972392…150973390	Zm00001d016262	5:154574992…154575720	Zm00001eb239450	5:154037245…154038477	GRMZM2G047918_T01	Zm00001d016262_T001	Zm00001eb239450_T001	PSYRGVRMRAWGKWVSEIREPRKKSRIWLGTFPTPEMAARAHDAAALV
	GRMZM2G118479	5:162085951…162086142	Zm00001d016535	5:166641036…166650228	Zm00001eb241420	5:166014699…166026684	GRMZM2G118479_T01	Zm00001d016535_T001	Zm00001eb241420_T001	MRGVYFKNMKWQAAIKVDKKQIHLGTVGTQDEAARLYDRAAFM
							GRMZM2G118479_T02	Zm00001d016535_T002	Zm00001eb241420_T002	MRGVYFKNMKWQAAIKVDKKQIHLGTVGTQDEAARLYDRAAFM
									Zm00001eb241420_T003	MRGVYFKNMKWQAAIKVDKKQIHLGTVGTQDEAARLYDRAAFM
ereb129	GRMZM2G016434	5:166359251…166361971	Zm00001d016616	5:170223307…170225943	Zm00001eb242090	5:169584314…169587018	GRMZM2G016434_T01	Zm00001d016616_T001	Zm00001eb242090_T001	HYRGVRRRPWGKWAAEIRDPAKAARVWLGTFDTAEAAAAAYDRAALQFKG
								Zm00001d016616_T002	Zm00001eb242090_T002	HYRGVRRRPWGKWAAEIRDPAKAARVWLGTFDTAEAAAAAYDRAALQFKG
ereb178	GRMZM2G047999	5:166555654…166556595	Zm00001d016623	5:170440595…170441392	Zm00001eb242140	5:169801668…169802465	GRMZM2G047999_T01	Zm00001d016623_T001	Zm00001eb242140_T001	RYLGVRRRPWGRYAAEIRDPATKERHWLGTFDTAEEAAIAYDRAARNIRG
ereb157	GRMZM2G087040	5:174205686…174206245	Zm00001d016848	5:178257482…178258778	Zm00001eb244060	5:177561723…177562289	GRMZM2G087040_T01	Zm00001d016848_T001	Zm00001eb244060_T001	PQYRGVRRRKWGKWVSEIRQPGTKVRVWLGSFDSAEAAAVAHDVAALCLRG
ereb206	GRMZM2G366434	5:184337648…184342194	Zm00001d017207	5:188933076…188937726	Zm00001eb247080	5:188009935…188014600	GRMZM2G366434_T01	Zm00001d017207_T001	Zm00001eb247080_T001	IYRGVTRHRWTGRYEAHLWDNSCRREGQSRKGRQVYLGGYDKEDKAARAYDLAALKYWG
							GRMZM2G366434_T02	Zm00001d017207_T002		NO
ereb76	GRMZM2G139765	5:188716605…188718676	Zm00001d017366	5:193684947…193686296	Zm00001eb248380	5:192706105…192708287	GRMZM2G139765_T01	Zm00001d017366_T001	Zm00001eb248380_T001	YRGVRQRHWGKWVAEIRLPRNRTRLWLGTFDTAEDAAMAYDREAFKLRGE
ereb195	GRMZM2G466044	5:191270861…191272390	Zm00001d017462	5:196589211…196590059	Zm00001eb249290	5:195550986…195552223	GRMZM2G466044_T01	Zm00001d017462_T001	Zm00001eb249290_T001	HYRGVRQRPWGKFAAEIRDPAKNGARVWLGTYDSAEDAAVAYDRAAYRMRG
ereb107	GRMZM2G057386	5:191428547…191430072	Zm00001d017466	5:196743195…196744184	Zm00001eb249320	5:195705128…195706641	GRMZM2G057386_T01	Zm00001d017466_T001	Zm00001eb249320_T001	KYRGVRQRPWGKFAAEIRDPKKRGSRVWLGTYDTAIEAARAYDRAAFRMRG
ereb30	GRMZM5G842961	5:191829610…191830443	Zm00001d017477	5:197146884…197147717	Zm00001eb249440	5:196108831…196110029	GRMZM5G842961_T01	Zm00001d017477_T001	Zm00001eb249440_T001	TFRGVRMRVWGKWVSEIREPRKKSRIWLGTFPTAEMAARAHDVAALAIKG
ereb66	GRMZM2G041839	5:191904539…191906156	Zm00001d017478	5:197222832…197223605	Zm00001eb249450	5:196184869…196185938	GRMZM2G041839_T01	Zm00001d017478_T001	Zm00001eb249450_T001	TYRGVRMRAWGKWVSEIREPRKKSRIWLGTFDTPEMAARAHDVAALAIKG
ereb104	GRMZM5G816314	5:191933955…191934641	Zm00001d017480	5:197251323…197252009	Zm00001eb249470	5:196213097…196214057	GRMZM5G816314_T01	Zm00001d017480_T001	Zm00001eb249470_T001	TYRGVRMRAWGKWVSEIREPRKKSRIWLGTFATAEMAARAHDVAALAIKG
ereb10	GRMZM2G434203	5:195729657…195730672	Zm00001d017591	5:200872270…200873106	Zm00001eb250540	5:203587448…203589173	GRMZM2G434203_T01	Zm00001d017591_T001	Zm00001eb250540_T001	YRGIRCRSGKWVSEIREPRKARRIWLGTYPMAEMAAAAYDVAARALRG
ereb16	GRMZM2G137341	5:195885970…195887098	Zm00001d017592	5:201022603…201023298	Zm00001eb250560	5:203737873…203739021	GRMZM2G137341_T01	Zm00001d017592_T001	Zm00001eb250560_T001	PVYKGVRRRNPGRWVCEVREPHGKQRIWLGTFETAEMAARAHDVAALALRG
ereb187	GRMZM2G130459	5:207437058…207441313	Zm00001d018050	5:213161649…213165885	Zm00001eb254860	5:215736048…215740385	GRMZM2G130459_T01	Zm00001d018050_T001	Zm00001eb254860_T001	SFHGVTRHRWSGKYEAHLWDSSCRVEGRRRKGKQGSYDTEEKAARAYDVAAIKYWGE
							GRMZM2G130459_T02	Zm00001d018050_T002	Zm00001eb254860_T002	SFHGVTRHRWSGKYEAHLWDSSCRVEGRRRKGKQVYLGSYDTEEKAARAYDVAAIKYWGE
							GRMZM2G130459_T03	Zm00001d018050_T003	Zm00001eb254860_T003	SFHGVTRHRWSGKYEAHLWDSSCRVEGRRRKGKQVYLGSYDTEEKAARAYDVAAIKYWGE
							GRMZM2G130459_T04	Zm00001d018050_T004	Zm00001eb254860_T004	SFHGVTRHRWSGKYEAHLWDSSCRVEGRRRKGKQVYLGSYDTEEKAARAYDVAAIKYWGE
								Zm00001d018050_T005	Zm00001eb254860_T005	SFHGVTRHRWSGKYEAHLWDSSCRVEGRRRKGKQVYLGSYDTEEKAARAYDVAAIKYWGE
								Zm00001d018050_T006	Zm00001eb254860_T006	SFHGVTRHRWSGKYEAHLWDSSCRVEGRRRKGKQVYLGSYDTEEKAARAYDVAAIKYWGE
								Zm00001d018050_T007	Zm00001eb254860_T007	SFHGVTRHRWSGKYEAHLWDSSCRVEGRRRKGKQVYLGSYDTEEKAARAYDVAAIKYWGE
								Zm00001d018050_T008		NO
								Zm00001d018050_T009		NO
								Zm00001d018050_T010		NO
								Zm00001d018050_T011		NO
								Zm00001d018050_T012		NO
ereb18	GRMZM2G055204	5:208210507…208213447	Zm00001d018081	5:213912954…213913979	Zm00001eb255160	5:216470490…216472368	GRMZM2G055204_T01	Zm00001d018081_T001	Zm00001eb255160_T001	YRGVRQRHWGKWVAEIRLPKNRTRLWLGTFDTAEDAALAYDKAAFRLRG
ereb139	GRMZM2G103085	5:209945135…209946354	Zm00001d018158	5:215716411…215717121	Zm00001eb255860	5:218262627…218263722	GRMZM2G103085_T01	Zm00001d018158_T001	Zm00001eb255860_T001	YRGVRRRPWGKWAAEIRDPRRAARKWLGTFDTAEDAARAYDVAAVELRG
ereb136	GRMZM2G021369	5:210323041…210324358	Zm00001d018191	5:216112775…216113527	Zm00001eb256070	5:218662840…218664094	GRMZM2G021369_T01	Zm00001d018191_T001	Zm00001eb256070_T001	QYKGVRMRSWGSWVSEVRAPSQKTRIWLGSYSTAEAAARAYDAALLCLKG
							GRMZM2G021369_T02			NO
							GRMZM2G021369_T03			NO
										NO
	No ID in (v3)		Zm00001d018288	5:217999756…218005468	Zm00001eb257030	5:220540675…220541757		Zm00001d018288_T001	Zm00001eb257030_T001	KFKGVRKRKWGKWVSEIRLPNSRERIWLGSYDAPDKAARAFDAAFVCLRG
ereb90	GRMZM2G110333	5:212398699…212401458	Zm00001d018305	5:218213866…218216075	Zm00001eb257170	5:220749700…220752172	GRMZM2G110333_T01	Zm00001d018305_T001	Zm00001eb257170_T001	YRGIRQRPWGKWAAEIRDPQKGVRVWLGTFNSPEEAARAYDAEARRIRG
							GRMZM2G110333_T02			NO
							GRMZM2G110333_T03			NO
							GRMZM2G110333_T04			NO
ereb81	GRMZM2G416701	6:29008639…29012194	Zm00001d035512	6:30481710…30486777	Zm00001eb265610	6:36819572…36824639	GRMZM2G416701_T01	Zm00001d035512_T001	Zm00001eb265610_T001	QYRGVTFYRRTGRWESHIWDCGKQVYLGGFDTAHAAARAYDRAAIKFRG
							GRMZM2G416701_T02	Zm00001d035512_T002	Zm00001eb265610_T002	QYRGVTFYRRTGRWESHIWDCGKQVYLGGFDTAHAAARAYDRAAIKFRG
								Zm00001d035512_T003	Zm00001eb265610_T003	QYRGVTFYRRTGRWESHIWDCGKQVYLGGFDTAHAAARAYDRAAIKFRG
								Zm00001d035512_T004		NO
ereb72	GRMZM2G135452	6:51805587…51806576	Zm00001d035835	6:54257239…54258228	Zm00001eb268180	6:60925832…60926897	GRMZM2G135452_T01	Zm00001d035835_T001	Zm00001eb268180_T001	RYRGVRQRHWGSWVSEIRHPLLKTRIWLGTFETAEDAARAYDEAARIMCG
dbp4	GRMZM2G380377	6:62712930…62714535	Zm00001d036003	6:65322473…65323171	Zm00001eb269420	6:71854482…71856563	GRMZM2G380377_T01	Zm00001d036003_T001	Zm00001eb269420_T001	PVYRGVRRRGPAGRWVCEVREPNKKSRIWLGTFATPEAAARAHDVAALALRG
									Zm00001eb269420_T002	PVYRGVRRRGPAGRWVCEVREPNKKSRIWLGTFATPEAAARAHDVAALALRG
ereb135	GRMZM2G328197	6:77131623…77132592	Zm00001d036251	6:79944763…79945710	Zm00001eb271260	6:86425957…86426997	GRMZM2G328197_T01	Zm00001d036251_T001	Zm00001eb271260_T001	PRYRGVRRRPWGKYAAEIRDPHKGERLWLGTFDTAEEAAREYDSAARRLRG
ereb25	GRMZM2G119865	6:79717475…79718928	Zm00001d036298	6:82562696…82563229	Zm00001eb271520	6:89117923…89118907	GRMZM2G119865_T01	Zm00001d036298_T001	Zm00001eb271520_T001	QYRGVRMRKWGKWVAEIREPNKRSRIWLGSYSTAVAAACAYDTAVFCLRG
ereb19	GRMZM2G175543	6:88910388…88912086	Zm00001d036536	6:91341686…91342279	Zm00001eb273390	6:98462366…98463433	GRMZM2G175543_T01	Zm00001d036536_T001	Zm00001eb273390_T001	RYRGVRRRPSGRYAAEIRDPAKKTPIWLGTFDSAEAAARAYDAAARSLRG
ereb145	GRMZM2G106591	6:102578638…102580044	Zm00001d036889	6:105660981…105662401	Zm00001eb276700	6:112666510…112667669	GRMZM2G106591_T01	Zm00001d036889_T001	Zm00001eb276700_T001	KFRGVRQRHWGSWVSEIRHPLLKRRVWLGTFDTAEEAARAYDEAA
ereb69	GRMZM2G085964	6:138751831…138753113	Zm00001d037941	6:142909977…142911255	Zm00001eb285760	6:149622474…149623755	GRMZM2G085964_T01	Zm00001d037941_T001	Zm00001eb285760_T001	AYRGIRRRPWGRWAAEIRDPRKGARVWLGTYATPEDAARAYDVAAREIRG
							GRMZM2G085964_T02	Zm00001d037941_T002	Zm00001eb285760_T002	AYRGIRRRPWGRWAAEIRDPRKGARVWLGTYATPEDAARAYDVAAREIRG
							GRMZM2G085964_T03		Zm00001eb285760_T003	AYRGIRRRPWGRWAAEIRDPRKGARVWLGTYATPEDAARAYDVAAREIRG
ereb164	GRMZM2G093595	6:140882370…140883690	Zm00001d038001	6:144781755…144782501	Zm00001eb286280	6:151835236…151836634	GRMZM2G093595_T01	Zm00001d038001_T001	Zm00001eb286280_T001	RYRGVRQRSWGKWVAEIREPRKRSRKWLGTFATAEDAARAYDRAALLLYG
dwil1	GRMZM2G013657	6:143487859…143494583	Zm00001d038087	6:147379164…147385725	Zm00001eb287100	6:154429974…154436942	GRMZM2G013657_T01	Zm00001d038087_T001	Zm00001eb287100_T001	IYRGVTRHRWTGRYEAHLWDKSTWNQNQNKKGKQVYLGAYDDEEAAARAYDLAALKYWG
							GRMZM2G013657_T02	Zm00001d038087_T002	Zm00001eb287100_T002	IYRGVTRHRWTGRYEAHLWDKSTWNQNQNKKGKQVYLGAYDDEEAAARAYDLAALKYWG
							GRMZM2G013657_T03	Zm00001d038087_T003	Zm00001eb287100_T003	IYRGVTRHRWTGRYEAHLWDKSTWNQNQNKKGKQVYLGAYDDEEAAARAYDLAALKYWG
							GRMZM2G013657_T04	Zm00001d038087_T004	Zm00001eb287100_T004	IYRGVTRHRWTGRYEAHLWDKSTWNQNQNKKGKQVYLGAYDDEEAAARAYDLAALKYWG
							GRMZM2G013657_T05	Zm00001d038087_T005		NO
							GRMZM2G013657_T06	Zm00001d038087_T006		NO
							GRMZM2G013657_T07			NO
ereb84	GRMZM2G481668	6:147998722…147999285	Zm00001d038216	6:151806188…151806748	Zm00001eb288320	6:158843554…158844303	GRMZM2G481668_T01	Zm00001d038216_T001	Zm00001eb288320_T001	CRYRGVRRRAWGKWVSEIRVPGTRERLWLGSYAAPEAAAVAHDAAACLLRG
ereb133	GRMZM2G100727	6:150487664…150489012	Zm00001d038320	6:154382390…154383061	Zm00001eb289170	6:161420216…161424135	GRMZM2G100727_T01	Zm00001d038320_T001	Zm00001eb289170_T001	RFRGVRQRPWGKWAAEIRDPHKAARVWLGTFETAEAAARAYDEAALRFRG
	AC209257.4_FG004	6:153426697…153427117	Zm00001d038446	6:157407857…157411040	Zm00001eb290290	6:164425264…164427431	AC209257.4_FGT004	Zm00001d038446_T001	Zm00001eb290290_T001	NYRGVRQRRWGKWVAEIREPNRGKRHWLGTFDNPVDAAVAYDRAAVSIHG
ereb42	GRMZM2G020016	6:156579550…156581365	Zm00001d038584	6:160527296…160527928	Zm00001eb291720	6:167842122…167843446	GRMZM2G020016_T01	Zm00001d038584_T001	Zm00001eb291720_T001	HYRGVRKRPWGRYAAEIRDPWRKTRVWLGTYDTPVDAAMAYDRAAVALRG
ereb196	GRMZM2G020150	6:156591969…156593826	Zm00001d038585	6:160539493…160540155	Zm00001eb291730	6:167854260…167855287	GRMZM2G020150_T01	Zm00001d038585_T001	Zm00001eb291730_T001	PHYRGVRKRPWGRYAAEIRDPAKKSRVWLGTFDTPEDAARAYDAAAREYRG
ereb162	GRMZM2G059939	6:162767827…162769490	Zm00001d038907	6:166776865…166778085	Zm00001eb294830	6:174089156…174090850	GRMZM2G059939_T01	Zm00001d038907_T001	Zm00001eb294830_T001	SKYKGVVPQPNGRWGAQIYERHQRVWLGTFTGEAEAARAYDVAAQRFRG
							GRMZM2G059939_T02			NO
ereb165	GRMZM2G317596	6:164875430…164876438	Zm00001d039019	6:168819645…168820517	Zm00001eb295930	6:176136754…176137949	GRMZM2G317596_T01	Zm00001d039019_T001	Zm00001eb295930_T001	SYRGVRRRPWGKFAAEIRDTRRRGARVWLGTFATADDAALAYDKAALRMRG
ereb34	GRMZM5G846057	6:165687986…165689517	Zm00001d039077	6:169626430…169627293	Zm00001eb296430	6:176943641…176945017	GRMZM5G846057_T01	Zm00001d039077_T001	Zm00001eb296430_T001	YRGVRQRQWGKWVAEIRLPQNRVRVWLGTYDSPETAAHAYDRAAHRLRGE
ereb114	GRMZM2G008234	7:3186862…3189788	Zm00001d018731	7:3330940…3335717	Zm00001eb299300	7:3283453…3288207	GRMZM2G008234_T01	Zm00001d018731_T001	Zm00001eb299300_T001	QYRGVTSRHRWTGRYEAHLWDNSCKKEGQTRKGRQVYLGGYDVEEKAARAYDLAALKYWG
									Zm00001eb299300_T002	QYRGVTRHRWTGRYEAHLWDNSCKKEGQTRKGRQVYLGGYDVEEKAARAYDLAALKYWG
									Zm00001eb299300_T003	QYRGVTRHRWTGRYEAHLWDNSCKKEGQTRKGRQVYLGGYDVEEKAARAYDLAALKYWG
ereb153	GRMZM2G379652	7:15671318…15672307	Zm00001d019096	7:16182358…16183347	Zm00001eb302740	7:16078544…16079533	GRMZM2G379652_T01	Zm00001d019096_T001	Zm00001eb302740_T001	IGVRRRPWGKFAAEIRDSTRNGQRVWIGTFDTPEAAALAYDQAAYSMR
ereb166	GRMZM2G478965	7:15838022…15839110	Zm00001d019098	7:16383295…16384383	Zm00001eb302750	7:16279480…16280568	GRMZM2G478965_T01	Zm00001d019098_T001	Zm00001eb302750_T001	IGVRRRPWGKFAAEIRDSTRNGERVWIGTFDTPEAAALAYDQAAYSMRS
ereb82	GRMZM2G019443	7:17154984…17156006	Zm00001d019116	7:17758679…17759647	Zm00001eb302890	7:17627390…17628887	GRMZM2G019443_T01	Zm00001d019116_T001	Zm00001eb302890_T001	SKFVGVRQRPSGRWVAEIKDTTQKVRVWLGTFETAEAAARAYDEAACLLRG
ereb64	GRMZM2G171569	7:21160811…21162260	Zm00001d019216	7:22130022...22130944	Zm00001eb303690	7:21959514…21961325	GRMZM2G171569_T01	Zm00001d019216_T001	Zm00001eb303690_T001	RFTGVRRRPWGRWAAEIRDPMLRRRVWLGTFDTAEEAAAAYVAARLRIRG
pza03344	GRMZM2G176175	7:22015365…22026546	Zm00001d019230	7:23054461…23065589	Zm00001eb303810	7:22872339…22883538	GRMZM2G176175_T01	Zm00001d019230_T001	Zm00001eb303810_T001	QYRGVTFYRRTGRWESHIWDCGKQVYLGGFDTAHAAARAYDRAAIKFRG
							GRMZM2G176175_T02	Zm00001d019230_T002	Zm00001eb303810_T002	QYRGVTFYRRTGRWESHIWDCGKQVYLGGFDTAHAAARAYDRAAIKFRG
								Zm00001d019230_T003	Zm00001eb303810_T003	QYRGVTFYRRTGRWESHIWDCGKQVYLGGFDTAHAAARAYDRAAIKFRG
								Zm00001d019230_T004		NO
ereb128_V3	AC233933.1_FG001	7:34482445…34483233	Zm00001d019475	7:35728209…35728997	Zm00001eb305780	7:35444059…35445149	AC233933.1_FGT001	Zm00001d019475_T001	Zm00001eb305780_T001	FIGVRRRPWGRFAAEIRDSTRNGARVWLGTFDSAEAAAMAYDQAALSARG
ereb177	GRMZM2G123119	7:52773401…52774399	Zm00001d019734	7:54535486…54536259	Zm00001eb307550	7:54058567…54059655	GRMZM2G123119_T01	Zm00001d019734_T001	Zm00001eb307550_T001	YIGVRKRPWGKFAAEIRDSTRKGARVWLGTFDSPEAAAMAYDQAAFSVRG
ereb189	GRMZM2G060517	7:53484637…53485245	Zm00001d019744	7:55350694…55351104	Zm00001eb307600	7:54858370…54859249	GRMZM2G060517_T01	Zm00001d019744_T001	Zm00001eb307600_T001	TKYRGVRRRPWGKYAAEIRDSSRHGVRIWLGTFDTAEEAARAYDRSAYSMRG
ereb94	GRMZM2G363052	7:85662465…85665508	Zm00001d020043	7:88466229…88469073	Zm00001eb309590	7:89898257…89901361	GRMZM2G363052_T01	Zm00001d020043_T001	Zm00001eb309590_T001	SRFRGVRRRRWGRWAAEIRDPVRKTRKWIGSYDSEEAAAAAYQAYAKQIRE
							GRMZM2G363052_T02	Zm00001d020043_T002	Zm00001eb309590_T002	SRFRGVRRRRWGRWAAEIRDPVRKTRKWIGSYDSEEAAAAAYQAYAKQIRE
								Zm00001d020043_T003	Zm00001eb309590_T003	SRFRGVRRRRWGRWAAEIRDPVRKTRKWIGSYDSEEAAAAAYQAYAKQIRE
									Zm00001eb309590_T004	SRFRGVRRRRWGRWAAEIRDPVRKTRKWIGSYDSEEAAAAAYQAYAKQIRE
									Zm00001eb309590_T005	SRFRGVRRRRWGRWAAEIRDPVRKTRKWIGSYDSEEAAAAAYQAYAKQIRE
ereb109	GRMZM2G141679	7:100267099…100269276	Zm00001d020267	7:103377384…103378274	Zm00001eb311180	7:104857927…104860142	GRMZM2G141679_T01	Zm00001d020267_T001	Zm00001eb311180_T001	YRGVRQRHWGKWVAEIRLPRNRTRLWLGTFDTAEEAALAYDQAAYRLRG
ereb143	GRMZM2G141219	7:117877954…117881926	Zm00001d020540	7:121545625…121549412	Zm00001eb313350	7:123013439…123017076	GRMZM2G141219_T01	Zm00001d020540_T001	Zm00001eb313350_T001	SVYRGVTRHRWTGRFEAHLWDKNSWNESQNKKGKQVYLGAYDDEDAAARAYDLAALKYWG
							GRMZM2G141219_T02	Zm00001d020540_T002	Zm00001eb313350_T002	SVYRGVTRHRWTGRFEAHLWDKNSWNESQNKKGKQVYLGAYDDEDAAARAYDLAALKYWG
							GRMZM2G141219_T03	Zm00001d020540_T003		NO
							GRMZM2G141219_T04			NO
ereb102	GRMZM2G052667	7:120384696…120387770	Zm00001d020595	7:124130947…124133914	Zm00001eb313850	7:125577204…125580195	GRMZM2G052667_T01	Zm00001d020595_T001	Zm00001eb313850_T001	QYRGIRQRPWGKWAAEIRDPNKGVRVWLGTYNTAEEAARAYDAEARKIRG
							GRMZM2G052667_T02	Zm00001d020595_T002	Zm00001eb313850_T002	QYRGIRQRPWGKWAAEIRDPNKGVRVWLGTYNTAEEAARAYDAEARKIRG
									Zm00001eb313850_T003	QYRGIRQRPWGKWAAEIRDPNKGVRVWLGTYNTAEEAARAYDAEARKIRG
									Zm00001eb313850_T004	QYRGIRQRPWGKWAAEIRDPNKGVRVWLGTYNTAEEAARAYDAEARKIRG
									Zm00001eb313850_T005	QYRGIRQRPWGKWAAEIRDPNKGVRVWLGTYNTAEEAARAYDAEARKIRG
ereb116	GRMZM2G131281	7:135625864…135626905	Zm00001d021089	7:142530712…142532073	Zm00001eb318060	7:143777628…143778768	GRMZM2G131281_T01	Zm00001d021089_T001	Zm00001eb318060_T001	YRGVRRRPWGRWAAEIRDPEKAARVWLGTFATPEEAARAYDDAARRFKG
ereb36	GRMZM2G069082	7:141162777…141163747	Zm00001d021205	7:146027044…146027784	Zm00001eb318890	7:147249446…147250959	GRMZM2G069082_T01	Zm00001d021205_T001	Zm00001eb318890_T001	PVFRGVRRRGAAGRWVCEVRVPGRRGARLWLGTYLGAEAAARAHDAAMLAL
ereb23	GRMZM2G069126	7:141170323…141171382	Zm00001d021207	7:146034693…146035409	Zm00001eb318900	7:147257621…147258800	GRMZM2G069126_T01	Zm00001d021207_T001	Zm00001eb318900_T001	PVFRGVRRRGSAGRWVCEVRVPGRRGCRLWLGTFDAAEAAARAHDAAMLAIA
ereb115	GRMZM2G069146	7:141174421…141175245	Zm00001d021208	7:146038525…146039307	Zm00001eb318910	7:147261646…147263036	GRMZM2G069146_T01	Zm00001d021208_T001	Zm00001eb318910_T001	PVFRGVRRRGSAGRWVCEVRVPGRRGCRLWLGTFDTAEAAARAHDAAMLALAG
ereb88	GRMZM2G018138	7:141464460…141465197	Zm00001d021214	7:146343053…146343709	Zm00001eb318920	7:147566060…147567105	GRMZM2G018138_T01	Zm00001d021214_T001	Zm00001eb318920_T001	RFVGVRQRPSGRWVAEIKDSAQRVRLWLGTFDTADEAARAYDEAARALRGE
ereb201	GRMZM2G384386	7:160094706…160096131	Zm00001d021892	7:165528436…165529362	Zm00001eb325260	7:169115495…169116706	GRMZM2G384386_T01	Zm00001d021892_T001	Zm00001eb325260_T001	SKFVGVRQRPSGRWVAEIKDTTQKIRMWLGTFETAEAAAKAYDEAARLLRG
	GRMZM2G307119	7:172248843…172250339	Zm00001d022488	7:178605958…178606905	Zm00001eb330200	7:181333225…181334753	GRMZM2G307119_T01	Zm00001d022488_T001	Zm00001eb330200_T001	GVRRRPWGRYAAEIRDPTTKERHWLGTFDTAQEAALAYDRAALSMKG
ereb200	GRMZM2G025062	7:172771420…172772631	Zm00001d022461	7:178147095…178148306	Zm00001eb330490	7:181792450…181793710	GRMZM2G025062_T01	Zm00001d022461_T001	Zm00001eb330490_T001	YRGIRRRPWGKWAAEIRDPAKGARVWLGTFATAEAAARAYDRAARRIRG
ereb118	GRMZM2G081892	8:12197384…12199394	Zm00001d008546	8:12513751...12515017	Zm00001eb335200	8:12561398…12564147	GRMZM2G081892_T01	Zm00001d022461_T002	Zm00001eb335200_T001	SYRGVRLRKWGKWAAEIRNPFTGKRQWLGTFDTAGAASAA
							GRMZM2G081892_T02			NO
	No ID in (v3)		Zm00001d008665	8:16424145…16426175	Zm00001eb336270	8:16437809…16440079		Zm00001d008665_T001	Zm00001eb336270_T001	CVYRGVRQRTWGKWVAEIREPNRGRRLWLGSFPTAVEAAHAYDEAAKAMYG
ereb186_V3	AC187157.4_FG001	8:22690444…22691545	Zm00001d008872	8:23393783…23394550	Zm00001eb338000	8:23282755…23284783	AC187157.4_FGT001	Zm00001d008872_T001	Zm00001eb338000_T001	PAYRGVRMRAWGKWVSEIREPRKKSRIWLGTFPCPEMAARAHDAAALSVKG
ereb96	GRMZM2G044077	8:26886791…26888388	Zm00001d008968	8:27760205…27761182	Zm00001eb338940	8:27612496…27613846	GRMZM2G044077_T01	Zm00001d008968_T001	Zm00001eb338940_T001	PRFRGVRRRPWGKYAAEIRDPWRRVRVWLGTFDTAEEAAKVYDSAAVQLRG
ereb148	GRMZM2G053503	8:35566541…35567721	Zm00001d009103	8:36535940…36537052	Zm00001eb340140	8:36524918…36526062	GRMZM2G053503_T01	Zm00001d009103_T001	Zm00001eb340140_T001	QYRGIRQRPWGKWAAEIRDPVKGVRVWLGTYPTAEAAARAYDRAARRIRG
							GRMZM2G053503_T02			NO
ereb49	GRMZM2G159592	8:64222278…64223655	Zm00001d009468	8:65782410…65783537	Zm00001eb342850	8:65961433…65962833	GRMZM2G159592_T01	Zm00001d009468_T001	Zm00001eb342850_T001	SKYKGVVPQPNGRWGAQIYERHQRVWLGTFTGEAEAARAYDVAAQRFRG
ereb146	GRMZM2G021790	8:69893597…69894451	Zm00001d009573	8:71470305…71471572	Zm00001eb343790	8:71650013…71650858	GRMZM2G021790_T01	Zm00001d009573_T001	Zm00001eb343790_T001	SYRGVRRRPWGKFAAEIRDTRRKGARVWLGTFATAEDAALAYDKAALRMRG
ereb12	GRMZM2G100982	8:71940571…71941451	Zm00001d009622	8:73601361…73602152	Zm00001eb344200	8:73763146…73764163	GRMZM2G100982_T01	Zm00001d009622_T001	Zm00001eb344200_T001	YRGVRQRQWGKWVAEIRLPQNRVRVWLGTYDSPETAAHAYDRAAHRLRGE
ereb22	GRMZM2G006745	8:94530861…94534207	Zm00001d010048	8:96823511…96826858	Zm00001eb347600	8:96775161…96778641	GRMZM2G006745_T01	Zm00001d010048_T001	Zm00001eb347600_T001	CGYRGVRQRTWGKWVAEIREPNRVDRLWLGTFPTAEDAARAYDEAARAMYG
							GRMZM2G006745_T02	Zm00001d010048_T002	Zm00001eb347600_T002	CGYRGVRQRTWGKWVAEIREPNRVDRLWLGTFPTAEDAARAYDEAARAMYG
							GRMZM2G006745_T03	Zm00001d010048_T003	Zm00001eb347600_T003	CGYRGVRQRTWGKWVAEIREPNRVDRLWLGTFPTAEDAARAYDEAARAMYG
							GRMZM2G006745_T04	Zm00001d010048_T004	Zm00001eb347600_T004	CGYRGVRQRTWGKWVAEIREPNRVDRLWLGTFPTAEDAARAYDEAARAMYG
							GRMZM2G006745_T05		Zm00001eb347600_T005	CGYRGVRQRTWGKWVAEIREPNRVDRLWLGTFPTAEDAARAYDEAARAMYG
							GRMZM2G006745_T06		Zm00001eb347600_T006	CGYRGVRQRTWGKWVAEIREPNRVDRLWLGTFPTAEDAARAYDEAARAMYG
									Zm00001eb347600_T007	CGYRGVRQRTWGKWVAEIREPNRVDRLWLGTFPTAEDAARAYDEAARAMYG
ereb113	GRMZM2G457562	8:100502242…100503899	Zm00001d010175	8:103046515…103049001	Zm00001eb348560	8:102969638…102970763	GRMZM2G457562_T01	Zm00001d010175_T001	Zm00001eb348560_T001	RFRGVRQRPWGKWAAEIRDPHKAARVWLGTFDTAEAAARAYDEAALRFRG
								Zm00001d010175_T002		NO
ereb93	GRMZM2G066158	8:120401709…120402944	Zm00001d010676	8:123949136…123949753	Zm00001eb352570	8:123666564…123667902	GRMZM2G066158_T01	Zm00001d010676_T001	Zm00001eb352570_T001	HYRGVRKRPWGRYAAEIRDPWRKTRVWLGTYDTPVEAAMAYDRAAVALRG
ereb92	GRMZM2G174347	8:120487038…120488230	Zm00001d000339	B73V4_ctg23:49432…50133	Zm00001eb352580	8:123729914…123731037	GRMZM2G174347_T01	Zm00001d000339_T001	Zm00001eb352580_T001	PHYRGVRKRPWGRYAAEIRDPAKKSRVWLGTYDTAEDAARAYDAAAREYRG
rap2	GRMZM2G700665	8:131576889…131580316	Zm00001d010987	8:136009216…136012084	Zm00001eb355240	8:135653903…135657778	GRMZM2G700665_T01	Zm00001d010987_T001	Zm00001eb355240_T001	QYRGVTFYRRTGRWESHIWDCGKQVYLGGFDTAHAAARAYDRAAIKFRG
							GRMZM2G700665_T02	Zm00001d010987_T002	Zm00001eb355240_T002	QYRGVTFYRRTGRWESHIWDCGKQVYLGGFDTAHAAARAYDRAAIKFRG
							GRMZM2G700665_T03		Zm00001eb355240_T003	QYRGVTFYRRTGRWESHIWDCGKQVYLGGFDTAHAAARAYDRAAIKFRG
ereb117	GRMZM2G113078	8:135582288…135584343	Zm00001d011134	8:140017045…140019085	Zm00001eb356440	8:139637636…139640181	GRMZM2G113078_T01	Zm00001d011134_T001	Zm00001eb356440_T001	SRFRGVSRHRWTGRFEAHLWDKNSWNPTQRKKGKQVYLGAYDEEEAAARAYDLAALKYWG
									Zm00001eb356440_T002	SRFRGVSRHRWTGRFEAHLWDKNSWNPTQRKKGKQVYLGAYDEEEAAARAYDLAALKYWG
ereb80	GRMZM2G151542	8:147672456…147674477	Zm00001d011499	8:152569157…152570068	Zm00001eb359500	8:151990128…151992229	GRMZM2G151542_T01	Zm00001d011499_T001	Zm00001eb359500_T001	TKFRGVRRRPWGKFAAEIRDPWRGVRVWLGTFDTAEEAARVYDAAAVQLRG
abi33	GRMZM2G065538	8:151154799…151155641	Zm00001d011639	8:157135997…157137214	Zm00001eb360750	8:156425137…156426706	GRMZM2G065538_T01	Zm00001d011639_T001	Zm00001eb360750_T001	SRYKGVVPQPNGRWGAQIYERHLRVWLGTFAGEADAARAYDVAAQRFRG
ereb29	GRMZM2G132223	8:171190647…171191502	Zm00001d012584	8:176883525…176884022	Zm00001eb369550	8:178138558…178139195	GRMZM2G132223_T01	Zm00001d012584_T001	Zm00001eb369550_T001	HYRGVRKRPWGRYASEIRDPWKKTRVWLGTFDTPLEAALAYDRAARTLRG
ereb83	GRMZM2G132185	8:171200009…171201130	Zm00001d012585	8:176892933…176893658	Zm00001eb369560	8:178147653…178148822	GRMZM2G132185_T01	Zm00001d012585_T001	Zm00001eb369560_T001	PHYRGVRKRPWGRYAAEIRDPAKKSRVWLGTYDTAEEAAKAYDVAAREFRG
ereb31	GRMZM5G852704	9:5877307…5878356	Zm00001d044857	9:5518177…5519226	Zm00001eb372660	9:7221387…7223671	GRMZM5G852704_T01	Zm00001d044857_T001	Zm00001eb372660_T001	YRGVRQRHWGKWVAEIRLPRNRTRLWLGTFDSAEDAALAYDKAAFRLRG
	No ID in (v3)		Zm00001d044950	9:8102498…8103283	Zm00001eb373370	9:9751854…9753372		Zm00001d044950_T001	Zm00001eb373370_T001	YKGVRMRSWGSWVSEVRAPGQKTRIWLGSHSTAEAAARAYDAALLCLRG
ereb160	GRMZM2G171179	9:11535025…11537985	Zm00001d045044	9:10942420…10945088	Zm00001eb374110	9:12873274…12875969	GRMZM2G171179_T01	Zm00001d045044_T001	Zm00001eb374110_T001	FRGIRRRPWGKWAAEIRDPRKGVRVWLGTFNSPEEAARAYDAEARRIRG
							GRMZM2G171179_T02		Zm00001eb374110_T002	FRGIRRRPWGKWAAEIRDPRKGVRVWLGTFNSPEEAARAYDAEARRIRG
ereb207	GRMZM2G156006	9:13761895…13762657	Zm00001d045120	9:13432181…13432923	Zm00001eb374830	9:15313892…15314971	GRMZM2G156006_T01	Zm00001d045120_T001	Zm00001eb374830_T001	RYRGVRQRHWGSWVSEIRHPLLKTRIWLGTFETAEDAARAYDEAARIMCG
ereb122	GRMZM2G301860	9:16258284…16259458	Zm00001d045204	9:15996069…15996644	Zm00001eb375580	9:17878188…17879465	GRMZM2G301860_T01	Zm00001d045204_T001	Zm00001eb375580_T001	QYRGVRMRKWGKWVAEIREPNKRSRIWLGSYSTAEAAARAYDTAVFCLRG
ereb175	GRMZM2G429378	9:17655509…17656456	Zm00001d045262	9:17416763…17417710	Zm00001eb376110	9:19324629…19325718	GRMZM2G429378_T01	Zm00001d045262_T001	Zm00001eb376110_T001	PRYRGVRRRPWGRYAAEIRDPHKGERLWLGTFDTAEEAARRYDSETR
ereb33	GRMZM2G073982	9:20121733…20123748	Zm00001d045378	9:20099934…20101949	Zm00001eb377180	9:21935756…21937817	GRMZM2G073982_T01	Zm00001d045378_T001	Zm00001eb377180_T001	SRFRGVSRHRWTGRFEAHLWDKGTWNPTQKKKGKQVYLGAYNEEDAAARAYDLAALKYWG
ereb39	GRMZM2G073047	9:76481085…76482299	Zm00001d046292	9:78537231…78537959	Zm00001eb384720	9:80657795…80659158	GRMZM2G073047_T01	Zm00001d046292_T001	Zm00001eb384720_T001	PAYRGVRMRAWGKWVSEIREPRKKSRIWLGTFPTAEMAARAHDAAALV
									Zm00001eb384720_T002	PAYRGVRMRAWGKWVSEIREPRKKSRIWLGTFPTAEMAARAHDAAALV
	No ID in (v3)		Zm00001d046501	9:92852327…92853497	Zm00001eb386280	9:94824490…94825674		Zm00001d046501_T001	Zm00001eb386280_T001	KFRGVRQRHWGSWVSEIRHPLLKRRVWLGTFETAEEAARAYDEAA
gl15	GRMZM2G160730	9:96744684…96748035	Zm00001d046621	9:99138564…99141663	Zm00001eb387280	9:101044144…101047703	GRMZM2G160730_T01	Zm00001d046621_T001	Zm00001eb387280_T001	QYRGVTFYRRTGRWESHIWDCGKQVYLGGFDTAQAAARAYDQAAIKFRG
							GRMZM2G160730_T02		Zm00001eb387280_T002	QYRGVTFYRRTGRWESHIWDCGKQVYLGVRIALFLGGFDTAQAAARAYDQAAIKFRG
									Zm00001eb387280_T003	QYRGVTFYRRTGRWESHIWDCGKQVYLGGFDTAQAAARAYDQAAIKFRG
									Zm00001eb387280_T004	QYRGVTFYRRTGRWESHIWDCGKQVYLGGFDTAQAAARAYDQAAIKFRG
									Zm00001eb387280_T005	QYRGVTFYRRTGRWESHIWDCGKQVYLGGFDTAQAAARAYDQAAIKFRG
									Zm00001eb387280_T006	QYRGVTFYRRTGRWESHIWDCGKQVYLGGFDTAQAAARAYDQAAIKFRG
ereb203	GRMZM2G104866	9:98042537…98044099	Zm00001d046651	9:100458973…100459869	Zm00001eb387490	9:102351387…102352923	GRMZM2G104866_T01	Zm00001d046651_T001	Zm00001eb387490_T001	SYRGVQQRNSRYTAAIWNTHAARTLWLGSYETPEEAAYAYDAAARIMRGH
							GRMZM2G104866_T02			NO
hscf1	GRMZM2G139082	9:107641598…107645415	Zm00001d046913	9:110228864…110232333	Zm00001eb389400	9:112080950…112084516	GRMZM2G139082_T01	Zm00001d046913_T001	Zm00001eb389400_T001	IYRGVTRHRWTGRYEAHLWDNSCRREGQSRKGRQVYLGGYDKEEKAARAYDLAALKYWG
							GRMZM2G139082_T02		Zm00001eb389400_T002	IYRGVTRHRWTGRYEAHLWDNSCRREGQSRKGRQVYLGGYDKEEKAARAYDLAALKYWG
dbf2	GRMZM5G889719	9:115615847…115616692	Zm00001d000179	B73V4_ctg181:214703…215548	Zm00001eb391190	9:120794777…120796284	GRMZM5G889719_T01	Zm00001d000179_T001	Zm00001eb391190_T001	TFRGVRMRAWGKWVSEIREPRKKSRIWLGTFPTAEMAARAHDVAALAIKG
ereb173	GRMZM2G007406	9:141206088…141207032	Zm00001d047860	9:143638759…143639535	Zm00001eb398110	9:147085660…147086775	GRMZM2G007406_T01	Zm00001d047860_T001	Zm00001eb398110_T001	YRGVRMRSWGSWVSEIRAPNQKRRIWLGSYATPEAAARAYDAALLCLKG
ereb161	GRMZM2G021573	9:145136034…145140341	Zm00001d048004	9:147698120…147702310	Zm00001eb399440	9:151104405…151108720	GRMZM2G021573_T01	Zm00001d048004_T001	Zm00001eb399440_T001	SRYRGVTSRHRWTGRYEAHLWDNSCRKDGQTRKGRQVYLGGYDTEDKAARAYDLAALKYWG
							GRMZM2G021573_T02	Zm00001d048004_T002	Zm00001eb399440_T002	SRYRGVTRHRWTGRYEAHLWDNSCRKDGQTRKGRQVYLGGYDTEDKAARAYDLAALKYWG
							GRMZM2G021573_T03		Zm00001eb399440_T003	SRYRGVTRHRWTGRYEAHLWDNSCRKDGQTRKGRQVYLGGYDTEDKAARAYDLAALKYWG
									Zm00001eb399440_T004	SRYRGVTRHRWTGRYEAHLWDNSCRKDGQTRKGRQVYLGGYDTEDKAARAYDLAALKYWG
									Zm00001eb399440_T005	IYRGVTRHHQQGRWQSRIGRVAGNKDLYLGTFTTQEEAAEAYDIAAIKFRG
ereb71	GRMZM2G113060	9:149648095…149649451	Zm00001d048208	9:152517945…152518838	Zm00001eb401290	9:155840895…155842218	GRMZM2G113060_T01	Zm00001d048208_T001	Zm00001eb401290_T001	YRGVRQRHWGKWVAEIRLPRNRTRLWLGTFDTAEEAALAYDGAAFRLRG
ereb48	GRMZM2G376255	9:151134794…151135999	Zm00001d048296	9:154056208…154057131	Zm00001eb402030	9:157327675…157328852	GRMZM2G376255_T01	Zm00001d048296_T001	Zm00001eb402030_T001	CEYRGVRQRTWGKWVAEIREPNKRARLWLGSFATAEEAALAYDEAARRLYG
ereb124	GRMZM2G399098	9:151187691…151189042	Zm00001d048297	9:154094049…154095017	Zm00001eb402050	9:157365532…157366800	GRMZM2G399098_T01	Zm00001d048297_T001	Zm00001eb402050_T001	CEYRGVRQRTWGKWVAEIREPNKRTRLWLGSFATAEEAALAYDEAARRLYG
	No ID in (v3)		Zm00001d023662	10:14342740…14343219	Zm00001eb408830	10:14140325…14140911		Zm00001d023662_T001	Zm00001eb408830_T001	RRRPRGRYSAEIRDQHKGVWLWLGTFDTAEEAARRYDSEACRLRG
ereb54	GRMZM2G020054	10:65437299…65438594	Zm00001d024324	10:64620725…64621285	Zm00001eb413930	10:66500707…66501638	GRMZM2G020054_T01	Zm00001d024324_T001	Zm00001eb413930_T001	PRLRGVRKRPWGRYAAEIRDPVRKARVWLGTFDTPEQAARAYDAAARRLRG
ereb51	GRMZM2G055070	10:71678821…71679414	Zm00001d024436	10:70790076…70790636	Zm00001eb414830	10:72670592…72671198	GRMZM2G055070_T01	Zm00001d024436_T001	Zm00001eb414830_T001	YLGVRRRPWGRYAAEIRNPVTKERHWLGTFDTAEDAAVAYDLSAISI
ereb163	GRMZM2G022359	10:73140439…73143884	Zm00001d024468	10:72229235…72232453	Zm00001eb415010	10:74106926…74110411	GRMZM2G022359_T01	Zm00001d024468_T001	Zm00001eb415010_T001	RFHGVTRLKWSGKYEAHLWDNTSQVEGRKRKGKHVYLGSYVDEEQAAKAHDLAALKYWG
							GRMZM2G022359_T02	Zm00001d024468_T002	Zm00001eb415010_T002	RFHGVTRLKWSGKYEAHLWDNTSQVEGRKRKGKHVYLGSYVDEEQAAKAHDLAALKYWG
								Zm00001d024468_T003	Zm00001eb415010_T003	RFHGVTRLKWSGKYEAHLWDNTSQVEGRKRKGKHVYLGSYVDEEQAAKAHDLAALKYWG
									Zm00001eb415010_T004	RFHGVTRLKWSGKYEAHLWDNTSQVEGRKRKGKHVYLGSYVDEEQAAKAHDLAALKYWG
									Zm00001eb415010_T005	RFHGVTRLKWSGKYEAHLWDNTSQVEGRKRKGKHVYLGSYVDEEQAAKAHDLAALKYWG
									Zm00001eb415010_T006	RFHGVTRLKWSGKYEAHLWDNTSQVEGRKRKGKHVYLGSYVDEEQAAKAHDLAALKYWG
ereb125	GRMZM2G023708	10:112324342…112325371	Zm00001d025298	10:113224465…113225283	Zm00001eb421530	10:114748904…114750240	GRMZM2G023708_T01	Zm00001d025298_T001	Zm00001eb421530_T001	RYLGVRRRPWGRYAAEIRDPATKERHWLGTFDTAEEAAVAYDRAARSLRG
ereb21	GRMZM2G175525	10:116699951…116700712	Zm00001d025409	10:117748319…117749080	Zm00001eb422470	10:119255696…119256927	GRMZM2G175525_T01	Zm00001d025409_T001	Zm00001eb422470_T001	KYRGVRRRPWGKWAAEIRDPQKAARVWLGTFPTAEDAARAYDAAALRFRG
npi264	GRMZM2G424348	10:118986945…118987653	Zm00001d025477	10:120040997…120041623	Zm00001eb423100	10:121628245…121629315	GRMZM2G424348_T01	Zm00001d025477_T001	Zm00001eb423100_T001	QYRGVRKRKWGKWVSEIRQPGTKTRIWLGSFESAEMAAVAHDVAALRLRG
ereb86	GRMZM2G040664	10:132343963…132345739	Zm00001d025910	10:133559160…133560374	Zm00001eb427130	10:134907588…134909567	GRMZM2G040664_T01	Zm00001d025910_T001	Zm00001eb427130_T001	YRGVRQRHWGKWVAEIRLPRDRTRLWLGTFDSAEDAAMAYDREAFKLRGE
	No ID in (v3)		Zm00001d026182	10:140513369…140513983	Zm00001eb429790	10:141969533…141970601		Zm00001d026182_T001	Zm00001eb429790_T001	TYRGVRMRSWGKWVSEIREPRKKSRIWLGTFATAEMAARAHDVAALAIKG
	No ID in (v3)		Zm00001d026184	10:140529822…140530718	Zm00001eb429800	10:141985986…141987277		Zm00001d026184_T001	Zm00001eb429800_T001	PSYRGVRRRSWGKWVSEIREPRKKSRIWLGTFPTAEMAARAHDVAALAVKG
ereb2	GRMZM2G080516	10:139299146…139301101	Zm00001d026191	10:140619551…140620363	Zm00001eb429870	10:142075767…142077033	GRMZM2G080516_T01	Zm00001d026191_T001	Zm00001eb429870_T001	HYRGVRQRPWGKFAAEIRDPARNGARVWLGTYDTAEDAALAYDRAAYRMRG
ereb205	GRMZM2G438202	10:141249356…141251027	Zm00001d026271	10:142611393…142612061	Zm00001eb430640	10:144067226…144068250	GRMZM2G438202_T01	Zm00001d026271_T001	Zm00001eb430640_T001	RFAAEIRDPARKARVWLGTFDTAEAAARAYDAAALHFRG
									Zm00001eb430640_T002	PRFRGVRKRPWGRFAAEIRDPARKARVWLGTFDTAEAAARAYDAAALHFRG
ereb156	GRMZM2G421033	10:144707377…144708793	Zm00001d026447	10:145983350…145983982	Zm00001eb432090	10:147438701…147440123	GRMZM2G421033_T01	Zm00001d026447_T001	Zm00001eb432090_T001	QYRGVRMRKWGKWVAEIREPHKRTRIWLGSYATAVAAARAYDTAVFYLRG
ereb212	GRMZM2G076602	10:144777835…144780346	Zm00001d026448	10:146059085…146062110	Zm00001eb432100	10:147514289…147518344	GRMZM2G076602_T01	Zm00001d026448_T001	Zm00001eb432100_T001	CRYVYLGLFDTEEEAARAYDRAAIKCN
									Zm00001eb432100_T002	SKYRGVTLHKCGRWEARMGQFLGKKYVYLGLFDTEEEAARAYDRAAIKCN
									Zm00001eb432100_T003	QYRGVTFYRRTGRWESHIWDCGKQVYLGGFDTAHAAARAYDRAAIKFRG
									Zm00001eb432100_T004	SKYRGVTLHKCGRWEARMGQFLGKKYVYLGLFDTEEEAARAYDRAAIKCN
ereb190	GRMZM2G104260	10:145554185…145555089	Zm00001d026486	10:146894287…146895167	Zm00001eb432460	10:148350038…148351114	GRMZM2G104260_T01	Zm00001d026486_T001	Zm00001eb432460_T001	RFRGVRQRHWGSWVSEIRHPLLKTRIWLGTYETAEDAARAYDEAARLMS
	No ID in (v3)		No ID in (v4)		Zm00001eb440680	scaf_307:34444…36805			Zm00001eb440680_T001	RFRGVRRRPWGRWAAEIREPHNRRRLWLGTFDTAEEAANAYDAANIRFRG
									Zm00001eb440680_T002	RFRGVRRRPWGRWAAEIREPHNRRRLWLGTFDTAEEAANAYDAANIRFRG
	No ID in (v3)		No ID in (v4)		Zm00001eb441240	scaf_360:55664…56200			Zm00001eb441240_T001	SGYKGVRRRRWGKWVSEIRVPGSRERLWLGSYATPEAAAVAHDTAVYFLRG
