# Supplementary material for: Wide-Range Portrayal of AP2/ERF Transcription Factor Family in Maize (Zea mays L.) Development and Stress Responses
Source: Genes (Basel). 2023 Jan 11;14(1):194. doi: 10.3390/genes14010194 (PMC9859492; doi:10.3390/genes14010194)
Supplement: Supplementary file 1 [file genes-14-00194-s001.zip › Supplement/Table S10 .xlsx]

## Sheet: Sheet1
Table S10 Differential expression under ABA, Cold, Heat and drought
ABA_2h					Cold_2h					Heat_2h					Salt_2h					Drought_2h
Row.names	log2FoldChange	pvalue	padj		Row.names	log2FoldChange	pvalue	padj		Row.names	log2FoldChange	pvalue	padj		Row.names	log2FoldChange	pvalue	padj		Row.names	log2FoldChange	pvalue	padj
ERF86	8.13714	8.94e-05	0.0169737		DREB83	13.5342	1.37e-19	3.6e-17		DREB38	8.1938	6.79e-05	0.0013248		DREB83	11.163	0.00707933	0.0773298		DREB16	10.2412	4.31e-10	3.71e-08
ERF40	6.8475	0.0286053	0.554411		DREB29	13.1307	1.91e-18	4.51e-16		DREB83	7.49935	0.00159285	0.017373		ERF11	9.04688	0.0587087	0.306401		AP2-12	8.79671	1.52e-06	5.63e-05
ERF46	6.79195	0.0320155	0.577173		ERF11	11.0885	3.45e-12	4.31e-10		ERF6	7.42177	0.00177155	0.0189054		DREB38	8.6687	8.67e-06	0.00040307		ERF46	7.84907	0.000855994	0.0126079
ERF103	4.32706	0.0665387	0.75912		ERF23	10.0897	1.14e-09	9.58e-08		ERF11	7.2801	0.00342612	0.0312298		DREB16	8.25404	5.08e-05	0.00172661		DREB8	7.47395	0.00147156	0.0192594
DREB76	3.54604	0.21783	0.998326		DREB28	9.0667	2.62e-07	1.42e-05		DREB26	6.83686	3.65e-13	4.61e-11		DREB29	8.02866	0.00013549	0.00382669		DREB24	7.17683	1.72e-09	1.27e-07
AP2-16	2.63585	0.0368087	0.608589		DREB23	9.05308	1.12e-06	5.29e-05		DREB28	6.67311	0.0172036	0.103076		DREB23	8.01051	0.0942422	0.399049		ERF86	7.03727	0.00598076	0.0569127
DREB77	2.57176	0.00444498	0.226634		ERF46	8.86213	1.46e-06	6.69e-05		ERF48	6.53134	0.0610624	0.241179		DREB33	7.71742	0.00318554	0.043121		ERF48	6.65359	0.0128836	0.100026
ERF35	2.55951	0.0007188	0.0719495		DREB18	8.76155	2.76e-06	0.00011954		DREB29	6.41587	0.0728446	0.268235		DREB24	7.44002	0.00036339	0.00843466		DREB47	6.10324	0.107033	0.390595
ERF33	2.52576	0.00563392	0.258349		DREB30	8.6557	1.17e-73	6.69e-70		ERF86	6.25306	0.0484387	0.208262		DREB28	7.41111	0.00158697	0.0253984		ERF50	6.03696	4.62e-06	0.000146229
ERF31	2.35814	0.00016339	0.0262086		DREB24	8.5529	4.93e-27	2.08e-24		DREB4	6.22325	0.0958245	0.315692		DREB18	7.06778	0.013643	0.12015		DREB76	5.82465	7.54e-05	0.00165478
ERF37	2.14089	0.141675	0.920542		ERF87	7.86449	0.00015723	0.00377889		DREB20	6.02894	0.080157	0.282472		DREB47	6.99073	0.00239027	0.0348589		ERF105	5.62291	0.111529	0.400283
ERF78	1.97376	0.00017261	0.0270806		ERF86	7.73337	0.00027169	0.00580277		ERF96	6.00088	0.127576	0.37223		DREB74	6.91628	0.0033908	0.0452132		AP2-15	5.53875	0.00112698	0.0155699
DREB6	1.73386	0.0858125	0.81797		ERF44	7.68122	0.00034465	0.00696985		ERF77	5.80937	0.0939597	0.311971		ERF86	6.75501	0.00565581	0.0658699		ERF94	5.45932	0.215109	0.569274
ERF51	1.64089	0.0634618	0.74582		ERF33	7.65838	5.68e-64	2.16e-60		DREB46	5.74783	2.8e-05	0.00062177		DREB8	6.63471	0.0123012	0.112223		ERF103	5.16433	0.0010509	0.0147411
ERF30	1.60209	0.0501942	0.694276		ERF35	7.50158	2.05e-72	9.35e-69		ERF103	5.14798	0.00657859	0.0513929		DREB52	6.53593	0.0108679	0.103365		AP2-16	4.86954	2.23e-11	2.57e-09
DREB89	1.44289	0.00157334	0.121645		DREB31	7.46201	1.6e-91	3.65e-87		DREB24	4.69464	0.00187041	0.0197095		DREB4	6.47325	0.0174601	0.142558		DREB77	4.66824	2.31e-11	2.64e-09
ERF4	1.29931	0.375857	0.999755		DREB22	7.16176	8.94e-29	4.25e-26		ERF35	4.57635	1.14e-15	2.15e-13		DREB20	5.91428	0.0437188	0.256062		ERF33	4.25815	2.34e-10	2.15e-08
DREB86	1.18071	0.0185659	0.456223		DREB2	6.93925	0.00592699	0.0641959		AP2-15	4.25968	0.0703553	0.262877		DREB2	5.90036	0.0500845	0.277373		ERF30	3.87607	1.13e-09	8.65e-08
ERF36	1.09295	0.0579595	0.728946		ERF10	6.54791	0.00430553	0.0508819		ERF4	4.24114	0.00037707	0.00556847		DREB19	5.83067	0.0548474	0.294106		ERF52	3.83904	0.0460126	0.239346
AP2-3	1.03361	0.116082	0.879942		DREB53	6.2863	0.0309803	0.20021		DREB76	4.17828	0.0510864	0.21547		ERF10	5.68945	0.214246	0.604887		ERF37	3.82632	0.00354894	0.0382473
DREB34	1.01604	0.620071	0.999755		ERF31	6.16434	1.09e-56	2.78e-53		ERF50	3.89674	0.0529092	0.220567		DREB45	5.66549	0.00072795	0.0143169		ERF31	3.53526	2.71e-10	2.45e-08
DREB60	-1.01479	0.419747	0.999755		DREB33	5.68245	0.142193	0.474572		DREB77	3.75699	8e-08	3.61e-06		ERF48	5.65391	0.0706575	0.342476		ERF35	2.71324	0.0021973	0.0265565
ERF1	-1.02645	0.368692	0.999755		DREB50	5.68245	0.142193	0.474572		ERF34	3.36021	3.33e-13	4.28e-11		DREB50	5.48253	0.163002	0.532352		AP2-3	2.6149	4e-07	1.69e-05
RAV4	-1.1093	0.0813138	0.806787		ERF36	5.55862	2.23e-55	4.63e-52		RAV3	3.22819	0.00074247	0.00948483		DREB61	5.46455	0.113986	0.442822		ERF4	2.59009	0.030258	0.182065
ERF27	-1.19649	0.00596618	0.268278		DREB61	5.46003	0.183354	0.537536		DREB81	3.07593	0.265265	0.565738		DREB56	5.05653	0.00660001	0.0735421		ERF36	2.5393	0.000113653	0.00235792
ERF26	-1.49566	0.00306907	0.179745		AP2-12	5.46003	0.183354	0.537536		AP2-25	3.06709	0.316356	0.620612		DREB46	4.98571	0.00219411	0.0325829		DREB86	2.49702	5.24e-08	2.86e-06
DREB31	-1.62145	0.120862	0.890094		ERF37	5.09876	1.87e-11	2.11e-09		ERF33	2.99924	0.00019704	0.00321864		ERF33	4.83014	1.15e-11	3.29e-09		ERF34	2.28756	0.000266848	0.00478749
RAV1	-1.71958	0.00063215	0.0672649		RAV3	5.07276	4.42e-19	1.1e-16		DREB34	2.80403	0.0743296	0.271056		DREB17	4.51947	0.324051	0.727616		ERF45	2.24766	0.0688135	0.304953
					ERF30	5.05159	5.46e-23	1.81e-20		ERF57	2.67773	0.00013038	0.00227785		ERF37	4.41914	2.84e-05	0.00106926		AP2-25	1.93848	0.600366	0.873199
					ERF88	4.78247	2.12e-17	4.64e-15		DREB59	2.54549	0.163622	0.430703		DREB82	4.39902	0.0409431	0.245909		ERF78	1.90681	0.00186192	0.0233061
					ERF50	4.65746	0.00543181	0.0602327		ERF7	2.32771	0.00065522	0.00858847		ERF50	4.30527	0.0095992	0.0955305		RAV3	1.88839	0.0701312	0.309026
					AP2-15	4.47691	0.0396032	0.232815		ERF31	2.21029	0.00377668	0.0335863		AP2-15	4.14315	0.0741329	0.352831		DREB6	1.86514	0.0324353	0.191313
					ERF34	4.24211	4.63e-30	2.25e-27		ERF81	2.15651	0.00087797	0.0108305		DREB76	4.10386	0.0299899	0.203822		DREB34	1.77067	0.360018	0.724868
					ERF79	4.05345	1.13e-27	5.04e-25		DREB40	2.14534	0.00567249	0.04623		DREB77	3.85195	1.3e-07	1.26e-05		ERF15	1.67433	0.469521	0.805047
					ERF39	3.99501	1.41e-34	1.01e-31		ERF30	1.94716	0.0200451	0.115512		ERF103	3.83787	0.0373091	0.23256		ERF2	1.60056	0.197715	0.547521
					ERF78	3.74567	4.41e-18	1.02e-15		ERF78	1.94442	0.0005036	0.00692603		DREB79	3.75505	0.0658783	0.328594		ERF42	1.58881	0.0307117	0.183693
					ERF42	3.74364	2.61e-19	6.54e-17		ERF52	1.88463	0.53448	0.790901		ERF30	3.74475	1.49e-06	9.78e-05		ERF59	1.44926	8.96e-05	0.00191331
					DREB82	3.67147	0.182607	0.537536		DREB86	1.87898	0.00054709	0.00740012		ERF35	3.60495	5.44e-07	4.3e-05		ERF55	1.34864	0.00856857	0.0742471
					ERF32	3.41044	5.01e-18	1.14e-15		ERF28	1.86435	0.00206176	0.02127		DREB86	3.47502	2.24e-07	2e-05		ERF12	1.34813	0.00127754	0.0171844
					DREB56	3.27006	0.346322	0.713005		ERF67	1.80461	0.0020514	0.0211825		DREB34	3.41681	0.0157867	0.132968		ERF8	1.32803	0.650024	0.895238
					DREB34	3.02341	0.0238242	0.169035		DREB80	1.73756	0.10768	0.337652		DREB80	3.38619	0.00041895	0.00935001		DREB81	1.24078	0.444542	0.789357
					DREB17	2.90832	0.0668424	0.316365		ERF51	1.67531	0.0824177	0.287085		ERF31	3.25375	1.21e-06	8.39e-05		ERF81	1.23881	0.0728847	0.314815
					DREB77	2.81825	0.0004563	0.00874746		RAV2	1.59038	0.00060755	0.0080523		DREB81	3.20475	0.274915	0.677509		DREB85	1.16855	0.0110832	0.0896876
					DREB86	2.67602	1.26e-11	1.47e-09		AP2-13	1.54268	0.191655	0.471492		DREB78	3.07324	0.00061301	0.0126015		ERF32	1.155	0.149442	0.473188
					ERF104	2.61912	0.00835918	0.0830535		ERF101	1.50977	0.552296	0.801588		DREB22	2.76323	0.0489978	0.273708		DREB80	-1.00167	0.467689	0.804575
					ERF98	2.41313	0.325093	0.696396		ERF80	1.50141	0.00980123	0.069165		DREB26	2.65358	0.186897	0.567321		soloist	-1.13343	0.00290166	0.0328549
					RAV2	2.07899	2.37e-08	1.62e-06		DREB78	1.41825	0.334987	0.639373		DREB6	2.38106	0.00108463	0.0190534		DREB78	-1.15428	0.638722	0.891482
					ERF2	2.05235	0.0716583	0.329461		ERF38	1.39796	0.38016	0.679417		DREB30	2.37901	0.0168125	0.138983		RAV4	-1.24461	0.015703	0.116234
					DREB85	1.8766	7.02e-06	0.00026677		ERF42	1.37164	0.0328809	0.161647		ERF15	2.34346	0.195597	0.578687		AP2-4	-1.25505	0.00992843	0.0824422
					DREB32	1.8425	0.0783903	0.34697		ERF2	1.36994	0.31736	0.621965		ERF4	2.32348	0.087188	0.383773		DREB42	-1.39711	0.0254693	0.163505
					ERF7	1.67522	0.0196078	0.148585		ERF37	1.32089	0.399535	0.69494		DREB59	2.20518	0.221885	0.61444		ERF14	-1.49175	0.00496317	0.0494661
					ERF82	1.64144	0.00129192	0.0202313		DREB32	1.31584	0.294538	0.598064		ERF34	2.19801	0.00162687	0.0258915		ERF19	-1.71929	0.219284	0.57531
					ERF18	1.33459	0.0165792	0.133016		DREB41	1.12607	0.0776833	0.277735		ERF78	2.08714	0.00035235	0.0082444		DREB30	-1.83205	0.422664	0.77305
					ERF53	1.29895	0.0496412	0.264506		ERF55	1.10101	0.0499308	0.212297		AP2-25	1.92613	0.504433	0.844595		DREB88	-1.86843	0.000414008	0.00695016
					DREB71	1.26733	0.03631	0.221193		DREB89	1.10071	0.0188457	0.110172		ERF88	1.91351	0.0408321	0.245543		DREB31	-2.12229	0.00408062	0.0425574
					ERF4	1.20743	0.49848	0.816203		DREB70	1.09393	0.0160901	0.0985734		DREB85	1.8803	0.0007933	0.0152024		ERF97	-2.38141	0.257251	0.623026
					DREB41	1.16135	0.0259013	0.178037		ERF84	1.0911	0.0744826	0.27109		ERF82	1.82566	0.00029541	0.00718778		ERF38	-2.39903	0.357429	0.722155
					DREB42	1.13062	0.0206977	0.154018		ERF79	1.09004	0.0666746	0.25459		ERF8	1.81717	0.473501	0.827208		RAV5	-2.84693	0.000126514	0.00256795
					AP2-3	1.12825	0.0440673	0.247819		DREB30	1.07787	0.485147	0.756822		ERF67	1.66987	0.00674636	0.0747061		AP2-7	-3.22924	0.0612495	0.283874
					ERF45	-1.24785	0.642531	0.887708		ERF82	1.04058	0.0645664	0.249573		ERF36	1.60667	0.00538681	0.0634135		ERF41	-3.33995	2.67e-05	0.000676673
					ERF27	-1.27649	0.0010735	0.0174947		ERF15	1.02144	0.749854	0.905841		ERF51	1.5907	0.054146	0.291985		ERF27	-3.41261	5.34e-15	1.27e-12
					ERF26	-1.29433	0.00030949	0.00637183		AP2-5	-1.13846	0.0542065	0.224035		DREB5	1.55043	0.0325285	0.213724		ERF26	-4.23992	3.33e-19	1.24e-16
					DREB78	-1.50735	0.55195	0.843502		DREB27	-1.18338	0.494374	0.76375		ERF55	1.4392	0.00931018	0.0935574		RAV1	-5.20575	2.68e-17	7.71e-15
					RAV1	-1.55	0.00036166	0.0072625		ERF1	-1.22214	0.273759	0.575499		RAV3	1.35315	0.164957	0.534221		DREB5	-8.33871	1.8e-05	0.000480181
					DREB6	-1.67228	0.307649	0.679525		ERF27	-1.47589	0.00178285	0.0189812		ERF45	1.32462	0.350065	0.749591
					DREB5	-1.92499	0.0847676	0.363936		ERF20	-1.64479	0.305447	0.61067		ERF57	1.28815	0.00871415	0.0892114
					ERF80	-2.01039	0.0058335	0.0633636		AP2-4	-1.67979	0.00325793	0.0300724		ERF28	1.25013	0.0285291	0.19759
					AP2-13	-2.22273	0.27517	0.645504		DREB5	-1.75207	0.129251	0.374853		ERF79	1.2491	0.0334017	0.217195
					ERF67	-3.13374	4.1e-06	0.00016909		RAV4	-1.82842	0.00290995	0.0277315		ERF81	1.14149	0.12894	0.474354
					DREB80	-3.13946	0.0730129	0.33294		RAV5	-2.35684	0.0019744	0.0205942		AP2-3	1.1317	0.0997187	0.411033
					DREB81	-6.74893	0.0161381	0.131139		ERF14	-2.83864	1.04e-08	5.82e-07		ERF2	1.08006	0.398561	0.785264
										RAV1	-3.66777	7.86e-07	2.74e-05		ERF14	-1.02456	0.104424	0.419649
										AP2-16	-5.38986	0.11613	0.353182		AP2-2	-1.24519	0.00530668	0.0627173
										ERF104	-5.93677	0.0496656	0.211727		ERF27	-2.08685	7.01e-05	0.00224598
										ERF97	-6.38646	0.0180255	0.106506		RAV5	-2.13605	0.00191487	0.0292118
										AP2-7	-7.50341	0.00064359	0.00845069		ERF26	-2.28237	4.42e-07	3.61e-05
															ERF38	-2.97022	0.230369	0.626715
															AP2-7	-3.07501	0.0558688	0.297198
															ERF97	-3.12817	0.113159	0.441144
															DREB60	-3.36108	0.0467277	0.266062
															RAV1	-3.62346	1.19e-07	1.17e-05
															AP2-4	-3.62469	1.01e-09	1.9e-07
															ERF1	-3.79182	0.00075764	0.0147632
															ERF95	-4.08836	0.17453	0.54974
