# Supplementary material for: Wide-Range Portrayal of AP2/ERF Transcription Factor Family in Maize (Zea mays L.) Development and Stress Responses
Source: Genes (Basel). 2023 Jan 11;14(1):194. doi: 10.3390/genes14010194 (PMC9859492; doi:10.3390/genes14010194)
Supplement: Supplementary file 1 [file genes-14-00194-s001.zip › Supplement/Table S11 .xlsx]

## Sheet: Sheet1
Table S11 Differential expression under JA treatment and insect feeding
JA_8h					OF_8h
Row.names	log2FoldChange	pvalue	padj		Row.names	log2FoldChange	pvalue	padj
DREB7	1.09115	0.0952196	0.424731		DREB7	1.63397	0.0067997	0.0434424
DREB17	3.78806	0.00073602	0.0113649		DREB13	1.94527	0.00358437	0.0261068
DREB18	2.69121	0.0338379	0.218158		DREB17	3.88951	0.000249958	0.0028452
DREB22	3.07899	0.0365655	0.230782		DREB22	2.60276	0.00732429	0.0462086
DREB23	3.2291	0.0411838	0.250006		DREB23	2.0463	0.00459491	0.0319331
DREB24	2.24669	0.0589489	0.317097		DREB24	1.49269	0.0495782	0.195798
DREB29	2.77646	0.287757	0.743287		DREB56	1.04967	0.0808634	0.274795
DREB30	2.1033	0.0935882	0.420545		ERF2	1.40949	0.0183856	0.0946116
DREB31	2.31619	0.0146753	0.117605		ERF4	1.69744	0.0321672	0.143717
DREB34	1.98963	0.0552922	0.304495		ERF10	3.20039	0.00293118	0.0222943
DREB46	1.74122	0.229956	0.670484		ERF35	1.19978	0.00189688	0.0156877
DREB47	2.56701	0.0427034	0.255928		ERF37	2.65385	1.13e-08	3.73e-07
DREB53	1.41297	0.22321	0.660359		RAV3	1.26651	0.0162028	0.0856514
DREB55	-1.16655	0.398963	0.838654
DREB78	2.39376	0.017344	0.133253
DREB79	2.48524	0.0521605	0.29198
DREB80	1.712	0.00182196	0.0237087
ERF2	2.15978	5.46e-05	0.00132679
ERF4	2.24754	0.00228969	0.0283619
ERF5	4.33119	0.0156989	0.124015
ERF8	1.39889	9.76e-07	4.02e-05
ERF9	5.02791	0.00025594	0.00484359
ERF10	4.09083	2.81e-05	0.00074907
ERF11	2.50554	0.0222996	0.160085
ERF15	1.2212	0.309503	0.766677
ERF33	1.15229	0.00046127	0.00780268
ERF35	1.47245	3.09e-05	0.00081135
ERF36	1.0291	0.00052081	0.00856549
ERF37	2.72349	1.95e-09	1.47e-07
ERF46	1.00235	0.352491	0.805387
ERF52	1.31902	0.300214	0.757383
ERF86	3.03109	0.0326046	0.212736
ERF97	1.73563	0.0864614	0.401597
ERF102	-2.38067	6.03e-05	0.00143582
AP2-13	1.36024	0.155255	0.554807
AP2-15	-1.11429	2.3e-05	0.00063166
AP2-16	1.34707	0.00517515	0.0535627
RAV3	2.16766	1.67e-06	6.48e-05
