# Supplementary material for: Wide-Range Portrayal of AP2/ERF Transcription Factor Family in Maize (Zea mays L.) Development and Stress Responses
Source: Genes (Basel). 2023 Jan 11;14(1):194. doi: 10.3390/genes14010194 (PMC9859492; doi:10.3390/genes14010194)
Supplement: Supplementary file 1 [file genes-14-00194-s001.zip › Supplement/Table S12 .xlsx]

## Sheet: Sheet1
Table S12 Differential expression under wounding with or without oral secretions from Mythimna separata
wounding with OS										wounding without OS
OS_1.5h					OS_6h					W_1.5h					W_6h
Row.names	log2FoldChange	pvalue	padj		Row.names	log2FoldChange	pvalue	padj		Row.names	log2FoldChange	pvalue	padj		Row.names	log2FoldChange	pvalue	padj
DREB2	1.48022	0.298073	0.406783		DREB1	2.67502	0.000902289	0.00240252		DREB1	1.39486	0.157556	0.247849		DREB1	1.92408	0.0262771	0.0589465
DREB4	1.34467	0.0158882	0.0315074		DREB3	1.88458	0.0755313	0.130759		DREB2	3.11709	0.00518078	0.0118733		DREB3	1.28984	0.327367	0.467199
DREB5	3.21368	1.31e-36	2.01e-35		DREB5	3.41623	3.71e-39	1.23e-37		DREB4	1.53702	0.00660305	0.0148279		DREB5	3.33686	2.91e-43	2.14e-41
DREB7	3.64215	0.00058804	0.00148579		DREB7	4.85956	5.17e-07	2.12e-06		DREB5	3.37049	2.88e-39	5.69e-38		DREB7	4.08481	4.57e-05	0.00018789
DREB8	3.16962	0.00034209	0.00089514		DREB8	3.07954	0.000529011	0.00146699		DREB7	2.91812	0.0129352	0.0272786		DREB8	2.78598	0.00219133	0.00651415
DREB12	-2.71942	0.0684036	0.116429		DREB12	-1.94887	0.115314	0.187773		DREB8	2.35666	0.021364	0.0429041		DREB13	5.32883	1.66e-11	1.49e-10
DREB13	3.7244	3.05e-05	9.1e-05		DREB13	5.91984	1.47e-14	1.16e-13		DREB12	-2.76521	0.0625308	0.111693		DREB14	4.90119	0.00175853	0.00532959
DREB15	1.25006	0.120799	0.191183		DREB14	6.50336	7.86e-07	3.16e-06		DREB13	4.16935	1.79e-06	6.53e-06		DREB17	2.8029	0.0025455	0.00748142
DREB16	3.96794	0.00015025	0.00041229		DREB16	1.3769	0.401967	0.520891		DREB14	3.94809	0.0353265	0.0672221		DREB18	6.38415	1.55e-06	7.96e-06
DREB17	6.8217	3.59e-24	3.46e-23		DREB17	4.13333	1.55e-07	6.71e-07		DREB15	1.34787	0.0979602	0.165913		DREB24	1.1395	0.101533	0.185832
DREB18	5.02014	0.00112716	0.00272801		DREB18	6.55883	5.27e-06	1.91e-05		DREB16	3.28837	0.00447106	0.0103614		DREB26	2.64969	0.00520027	0.0141841
DREB19	6.99401	4.09e-08	1.63e-07		DREB21	-1.25708	2.05e-44	9.12e-43		DREB17	6.74711	6.71e-23	7.02e-22		DREB29	2.52526	0.0930525	0.172808
DREB20	2.80225	0.119454	0.189361		DREB22	2.16745	0.0270679	0.0533587		DREB18	5.84661	4.01e-05	0.0001257		DREB30	3.97613	0.0014204	0.00438889
DREB21	-1.04099	5.74e-28	6.44e-27		DREB23	4.05898	0.0224389	0.0451756		DREB19	6.57032	8.92e-07	3.36e-06		DREB31	1.19549	0.00225735	0.00668932
DREB22	4.45182	4.4e-13	2.49e-12		DREB24	1.85416	0.00305363	0.00739754		DREB20	3.26727	0.0660806	0.117416		DREB34	2.03608	0.02979	0.0657439
DREB23	7.63972	8.93e-10	4.08e-09		DREB25	3.57653	0.0737052	0.128101		DREB22	4.67314	5.21e-06	1.81e-05		DREB41	2.05342	4.21e-21	8.58e-20
DREB24	5.40121	8.61e-39	1.44e-37		DREB26	3.37021	7.7e-05	0.000240887		DREB23	7.40202	3.85e-09	1.81e-08		DREB46	1.28292	0.218764	0.343971
DREB25	7.76994	3.31e-10	1.57e-09		DREB29	2.76279	0.0559925	0.101228		DREB24	5.93559	8.35e-46	2.04e-44		DREB49	2.05813	0.122003	0.216409
DREB26	6.53271	5.35e-22	4.69e-21		DREB30	4.09936	0.000952602	0.00252607		DREB25	9.19267	3.08e-14	2.07e-13		DREB50	5.07163	3.59e-10	2.84e-09
DREB27	5.55096	9.86e-05	0.0002762		DREB34	3.28153	2.36e-05	7.93e-05		DREB26	7.49818	1.62e-28	2.14e-27		DREB51	4.45047	0.00197533	0.0059267
DREB28	6.41691	1.27e-06	4.43e-06		DREB37	3.79861	0.0123652	0.0264726		DREB27	5.06291	0.00103591	0.00267671		DREB52	6.99984	3.32e-11	2.89e-10
DREB29	6.10992	1.51e-08	6.25e-08		DREB38	2.76355	0.0209966	0.0426234		DREB28	6.94832	7.23e-08	3.01e-07		DREB74	4.90428	0.00159638	0.00488524
DREB30	5.72726	1.65e-07	6.22e-07		DREB41	2.45811	6.86e-33	1.59e-31		DREB29	7.01555	3.55e-11	1.95e-10		DREB77	1.72272	2.44e-09	1.77e-08
DREB31	1.71761	3.53e-07	1.3e-06		DREB45	1.04882	0.413167	0.532434		DREB30	5.42323	1.23e-06	4.58e-06		DREB78	1.85452	0.0177448	0.0419335
DREB33	4.49757	9.93e-20	7.9e-19		DREB49	3.46869	0.00147542	0.00378861		DREB31	3.08076	1.33e-21	1.31e-20		DREB80	2.31422	1.61e-07	9.43e-07
DREB34	4.17783	2.69e-09	1.18e-08		DREB50	5.92388	0.000195593	0.000579057		DREB32	1.44752	0.132742	0.214742		ERF1	4.11444	0.0198588	0.0463021
DREB37	8.50193	1.27e-12	7.01e-12		DREB51	4.87861	0.000389406	0.00110194		DREB33	4.75954	3.03e-22	3.07e-21		ERF2	1.53592	0.00143199	0.00442149
DREB38	7.18417	6.75e-17	4.7e-16		DREB52	7.7345	2.39e-13	1.71e-12		DREB34	3.78374	3.04e-07	1.2e-06		ERF4	3.03414	3.94e-50	3.82e-48
DREB39	2.80856	2.15e-74	9.74e-73		DREB53	-1.00138	0.465994	0.583884		DREB37	8.93419	9.56e-14	6.22e-13		ERF5	4.13093	5.56e-14	6.29e-13
DREB40	2.41614	1.66e-81	8.74e-80		DREB74	4.06462	0.0243965	0.0486246		DREB38	7.78507	9.51e-20	8.56e-19		ERF6	4.82571	0.00203101	0.00607585
DREB41	2.4151	5.39e-29	6.32e-28		DREB77	2.15263	2.63e-13	1.88e-12		DREB39	2.55888	7.31e-57	2.47e-55		ERF7	3.06394	2.96e-25	8.23e-24
DREB45	6.22104	5.25e-16	3.49e-15		DREB78	2.04528	0.00627503	0.0142984		DREB40	2.43028	4.81e-65	2.02e-63		ERF8	1.37786	0.00036449	0.00127469
DREB46	4.54949	2.08e-11	1.07e-10		DREB79	1.19324	0.1569	0.243067		DREB41	2.21304	2.22e-19	1.97e-18		ERF10	1.37435	0.0174057	0.0411933
DREB49	1.01208	0.526386	0.635868		DREB80	2.8502	1.89e-12	1.27e-11		DREB45	6.0243	8.08e-15	5.61e-14		ERF11	3.93612	0.0105205	0.0265068
DREB50	4.67194	2.02e-08	8.28e-08		DREB82	1.04554	0.202034	0.29997		DREB46	4.52938	7.2e-11	3.88e-10		ERF15	1.27061	0.323296	0.462967
DREB51	3.76982	0.0171862	0.033873		DREB85	1.02141	9.85e-16	8.38e-15		DREB47	1.51954	0.118068	0.194792		ERF20	1.34353	1.27e-06	6.58e-06
DREB52	6.5748	8.06e-10	3.69e-09		ERF1	4.19041	0.0173259	0.0358965		DREB49	2.07691	0.182341	0.279865		ERF27	1.27705	1.16e-14	1.4e-13
DREB56	5.25115	0.00037417	0.00097341		ERF2	2.07012	2.87e-06	1.08e-05		DREB50	4.91614	0.00016565	0.00047957		ERF28	1.96743	1.55e-12	1.54e-11
DREB71	1.73214	2.85e-15	1.83e-14		ERF4	3.88807	2.41e-69	2.71e-67		DREB51	3.6501	0.0241506	0.0478959		ERF30	2.53693	1.87e-56	2.21e-54
DREB74	5.30833	0.00030984	0.00081518		ERF5	4.90482	4.45e-22	5.64e-21		DREB52	6.23048	1.64e-08	7.26e-08		ERF31	2.44322	8.21e-24	2.08e-22
DREB75	3.09799	0.161605	0.244346		ERF6	4.03396	0.0295674	0.0577979		DREB53	-1.60061	0.290727	0.409236		ERF32	1.43237	5.8e-06	2.74e-05
DREB76	1.9728	0.139004	0.215623		ERF7	3.69515	8.73e-35	2.31e-33		DREB56	4.23634	0.016319	0.033659		ERF33	2.50296	6.7e-26	1.96e-24
DREB77	4.36154	1.16e-94	8.26e-93		ERF8	1.41294	0.000168864	0.000504851		DREB60	1.33593	0.00414791	0.00966874		ERF35	1.9436	2.35e-05	0.000101511
DREB78	4.77988	9.92e-20	7.89e-19		ERF9	5.35198	0.000228855	0.00067036		DREB71	1.49586	7.09e-10	3.56e-09		ERF36	1.41347	4.92e-10	3.84e-09
DREB79	2.99122	2.4e-06	8.11e-06		ERF10	1.91836	0.000311266	0.000893433		DREB74	5.21806	0.00050122	0.0013562		ERF37	2.72786	2.76e-10	2.21e-09
DREB80	5.11978	6.25e-56	1.77e-54		ERF11	4.09696	0.00562705	0.0129294		DREB76	1.38853	0.368934	0.494372		ERF38	1.58267	0.162887	0.272818
DREB81	2.24173	9.71e-12	5.09e-11		ERF15	1.05357	0.42284	0.541927		DREB77	4.21877	8.3e-73	4.21e-71		ERF42	-1.18913	0.00291547	0.00845848
DREB82	2.86313	2.56e-05	7.72e-05		ERF20	1.88518	1.64e-13	1.19e-12		DREB78	4.62747	1.27e-17	1.03e-16		ERF46	2.0117	0.128158	0.225163
DREB83	3.14222	2.52e-14	1.53e-13		ERF27	1.4415	8.36e-14	6.22e-13		DREB79	3.00612	2.59e-06	9.31e-06		ERF50	1.40043	0.00329447	0.00944402
DREB86	1.75012	2.59e-50	6.27e-49		ERF28	2.57879	5.4e-27	9.02e-26		DREB80	5.2422	2.93e-57	1e-55		ERF51	1.26515	1.24e-05	5.6e-05
DREB89	1.31781	3.55e-42	6.58e-41		ERF30	3.07656	7.22e-81	1.05e-78		DREB81	1.92607	2.16e-08	9.46e-08		ERF52	3.2795	0.0483495	0.0994397
ERF1	3.06692	0.173598	0.2598		ERF31	2.55951	6.37e-29	1.18e-27		DREB82	2.7134	5.59e-05	0.00017216		ERF53	1.04413	0.0122485	0.0303001
ERF5	7.51413	3.89e-61	1.24e-59		ERF32	1.40875	1.92e-06	7.36e-06		DREB83	2.73911	1.76e-09	8.56e-09		ERF79	1.75858	4.73e-07	2.61e-06
ERF6	4.49869	0.0063154	0.0135146		ERF33	2.62983	2.86e-29	5.44e-28		DREB86	1.65526	4.89e-41	1.04e-39		ERF88	1.47702	0.129434	0.227014
ERF7	5.67625	1.2e-121	1.42e-119		ERF34	1.27018	5.61e-07	2.28e-06		DREB89	1.34695	2.24e-48	6e-47		ERF97	2.4807	0.00330024	0.00945737
ERF8	2.22334	1.29e-10	6.28e-10		ERF35	2.15518	4.01e-07	1.66e-06		ERF1	3.95258	0.0349782	0.0666424		AP2-6	1.68955	3.83e-28	1.3e-26
ERF9	7.91959	1.35e-10	6.57e-10		ERF36	1.4417	3.2e-10	1.8e-09		ERF4	6.4554	1.59e-91	1.18e-89		AP2-11	-1.5804	0.1725	0.28578
ERF10	5.97014	4.63e-72	1.95e-70		ERF37	3.54881	4.22e-20	4.77e-19		ERF5	7.32402	1.57e-58	5.62e-57		AP2-13	1.02388	0.0868073	0.163028
ERF11	6.56899	1.35e-07	5.16e-07		ERF38	1.82423	0.0980509	0.163473		ERF6	5.81941	3.4e-05	0.0001075		AP2-24	5.86419	2.36e-05	0.000101789
ERF13	1.08493	0.00846693	0.0176998		ERF42	-1.30742	0.00128517	0.00333419		ERF7	5.59098	2.82e-101	2.69e-99		RAV1	1.37084	0.00400231	0.0112366
ERF15	2.71762	0.00827894	0.01734		ERF45	1.00773	0.116899	0.189875		ERF8	1.57368	2.87e-05	9.16e-05		RAV3	2.64607	3.54e-07	1.98e-06
ERF20	2.54248	1.19e-25	1.22e-24		ERF46	2.83242	0.0144077	0.0304353		ERF9	6.706	2.95e-07	1.16e-06		RAV5	-1.66249	0.00214987	0.0064006
ERF21	-1.43468	0.247623	0.349275		ERF49	1.1935	0.358109	0.475311		ERF10	6.58969	1.21e-34	2.03e-33
ERF26	1.096	1.16e-21	1e-20		ERF50	1.5782	0.00043156	0.00121228		ERF11	7.81909	1.02e-10	5.45e-10
ERF27	1.29212	1.61e-15	1.04e-14		ERF52	3.09136	0.0797888	0.13699		ERF13	1.16424	0.00897438	0.0196247
ERF28	3.66338	3.17e-51	7.88e-50		ERF53	1.117	0.00484362	0.0112809		ERF15	2.42943	0.023768	0.0472391
ERF30	4.40353	8.54e-205	2.96e-202		ERF67	1.64471	1.47e-10	8.56e-10		ERF20	3.05133	1.23e-42	2.73e-41
ERF31	4.49762	9.24e-115	9.52e-113		ERF79	2.26469	7.73e-13	5.34e-12		ERF28	3.30625	4.61e-49	1.26e-47
ERF32	1.54378	2.47e-07	9.19e-07		ERF86	2.62654	0.156481	0.242584		ERF29	2.43583	0.00359287	0.00846092
ERF33	3.6788	2.03e-67	7.66e-66		ERF87	3.58829	0.0723658	0.126166		ERF30	4.38996	4.17e-191	1.47e-188
ERF34	4.26913	2.57e-116	2.75e-114		ERF88	1.53952	0.0950434	0.15917		ERF31	4.53284	5.63e-127	8.66e-125
ERF35	4.01739	1.39e-31	1.78e-30		ERF94	4.43871	0.00193854	0.00487477		ERF32	1.77392	6.52e-09	3e-08
ERF36	3.45515	3.05e-85	1.74e-83		ERF97	2.93377	0.000118518	0.000362136		ERF33	3.88194	4.22e-72	2.11e-70
ERF37	4.54857	1.65e-37	2.64e-36		AP2-6	1.80039	9.4e-22	1.18e-20		ERF34	4.4761	4.97e-112	6e-110
ERF44	7.54034	2.8e-09	1.22e-08		AP2-7	-1.57412	8.37e-13	5.76e-12		ERF35	4.03199	1.67e-28	2.2e-27
ERF45	3.95833	1.28e-20	1.06e-19		AP2-13	1.66744	0.00118368	0.0030876		ERF36	3.4695	6.36e-75	3.35e-73
ERF46	5.23405	1.06e-08	4.42e-08		AP2-16	1.08129	0.0075821	0.0169926		ERF37	5.07486	1.19e-39	2.39e-38
ERF48	4.22623	0.0152455	0.0303161		AP2-24	7.04581	2.7e-08	1.27e-07		ERF38	-1.40978	0.488149	0.610025
ERF49	2.93063	0.00276115	0.00627736		RAV1	1.11744	0.0391354	0.0740327		ERF40	-1.48554	0.0374175	0.0707657
ERF50	3.36481	2.19e-21	1.87e-20		RAV3	3.23755	3.63e-12	2.39e-11		ERF44	5.62465	8.77e-05	0.00026316
ERF52	2.63624	0.159492	0.241967		RAV5	-1.45929	0.00508956	0.0118015		ERF45	3.20874	7.91e-12	4.56e-11
ERF55	1.36719	2.54e-23	2.37e-22							ERF46	5.15945	4e-08	1.71e-07
ERF59	2.03156	9.31e-88	5.61e-86							ERF49	2.95547	0.00292414	0.0070133
ERF67	2.2318	3.2e-25	3.21e-24							ERF50	3.99597	7.98e-31	1.16e-29
ERF78	1.58739	6.57e-10	3.03e-09							ERF52	2.36178	0.236473	0.345902
ERF79	2.46927	2.73e-15	1.75e-14							ERF55	1.42061	1.18e-25	1.39e-24
ERF80	1.49709	9.63e-25	9.49e-24							ERF59	2.25203	5.02e-125	7.51e-123
ERF82	2.04508	2.16e-24	2.09e-23							ERF67	1.96484	9.12e-19	7.84e-18
ERF86	4.54239	0.00135328	0.00323555							ERF78	1.78828	6.13e-13	3.81e-12
ERF87	4.11318	0.0210973	0.0407033							ERF79	2.60871	5.62e-17	4.4e-16
ERF88	1.83991	0.0414984	0.0747773							ERF80	1.4848	6.53e-25	7.45e-24
ERF94	4.42887	0.00222492	0.00513927							ERF82	2.12121	5.21e-24	5.73e-23
ERF97	3.4814	9.63e-07	3.4e-06							ERF86	4.76551	0.00066982	0.0017785
ERF104	-4.14501	0.00548944	0.0118732							ERF87	5.42447	0.00024741	0.00070006
ERF105	-1.53026	0.0867279	0.143449							ERF88	1.44838	0.134523	0.217035
AP2-1	-1.18442	2.47e-17	1.76e-16							ERF94	2.34238	0.239075	0.348791
AP2-2	-1.21944	9.25e-38	1.5e-36							ERF96	2.5119	0.237735	0.34725
AP2-4	-2.19204	2.1e-16	1.43e-15							ERF97	3.41658	4.39e-06	1.54e-05
AP2-7	-2.29005	2.03e-20	1.67e-19							ERF105	-1.57726	0.0871946	0.149818
AP2-11	-1.22263	0.284064	0.391636							AP2-1	-1.0029	1.8e-12	1.09e-11
AP2-13	1.59429	0.00290567	0.00658624							AP2-2	-1.07878	1.61e-29	2.21e-28
AP2-15	1.14273	0.25646	0.359759							AP2-4	-2.17228	2.12e-19	1.88e-18
AP2-16	1.60533	2.79e-06	9.35e-06							AP2-6	1.00929	8.45e-08	3.5e-07
AP2-23	2.80879	0.147928	0.227152							AP2-7	-1.89334	3.87e-15	2.74e-14
AP2-24	5.40374	0.00023851	0.00063757							AP2-13	2.23486	5.86e-06	2.02e-05
RAV1	1.76567	8e-05	0.0002265							AP2-15	1.84934	0.0417657	0.0780139
RAV2	1.43855	4.79e-29	5.62e-28							AP2-23	2.62964	0.164486	0.256945
RAV3	3.2311	2e-11	1.03e-10							AP2-24	5.39406	0.00032652	0.00090832
RAV4	2.80464	3.09e-46	6.58e-45							RAV1	1.35497	0.00558103	0.0127249
										RAV2	1.13841	4.99e-15	3.51e-14
										RAV3	3.32405	2.42e-11	1.35e-10
										RAV4	2.82768	5.57e-39	1.09e-37
