# Supplementary material for: Wide-Range Portrayal of AP2/ERF Transcription Factor Family in Maize (Zea mays L.) Development and Stress Responses
Source: Genes (Basel). 2023 Jan 11;14(1):194. doi: 10.3390/genes14010194 (PMC9859492; doi:10.3390/genes14010194)
Supplement: Supplementary file 1 [file genes-14-00194-s001.zip › Supplement/Table S13 .xlsx]

## Sheet: Sheet1
Table S13 Primers list of qRT-PCR
	Fprimer	Rprimer	Size	FpTm	RpTm
DREB5	GGCACCAGTACCAGTAGCAC	CGCATTGACCACCTCCTCC	184	60.39	60.45
RAV1	CAGAGCTACGTGCTCACCAA	CGTCGTCGTCTTGGTCTTCT	144	60.04	59.76
DREB34	GGCGCTCATCATGGACGG	CAGCTGGCTCCTCTTTCTCC	123	60.97	60.11
ERF33	CACCCAACACATACAAACACAC	CATGGTTTTCTCTGACGTTCTC	114	58.88	57.92
ERF35	CAAGGCCAAGACCAACTTCC	TCCAGGAACAGGAACGGCT	249	59.62	61.44
DREB77	CTAGCGCTGTTCCTTTTCAAAT	GTTTTGTCGGGCGTTTTTATTG	123	58.15	58.2
DREB30	GGTAACTGCACAAAGGTTACTG	CTACCATTACAAAGTCAACGGC	92	58.1	58.24
ERF31	CCCACATCAGTACTTCCTCTAC	CCAGTTCAGATCCAGTTCGAAG	202	57.93	59.32
DREB80	TGCTCTCTTCTTTAGTTGTGGT	GCGCATAAACATAGGAACACAT	101	57.9	58.03
DREB78	GCAGATTCGGGTCAAATGATTC	ATCAATGTCGTAGTCCCAGAAG	123	58.62	58.19
DREB24	GCTTTAACGATTTCGGGTGTAA	GAACTTGTTCGTTTACGTTGGA	116	57.91	58.05
RAV3	AGTGTAGATCAATGCTACGGAG	CAACTACATGAGATTCCGAGGA	160	58.01	57.93
ERF30	GAGTTTTTGGCTGACGACTTAG	CATACAGGACCAAAACAACCAC	85	58.18	58.34
ERF37	GAATGCCAAGCTAGCAAGAGAG	ATATGGAAAGAGCTGCCTGTAG	87	59.97	58.24
ERF50	GCCAATTTTGTTTTCGTGCTG	CTCTCTCTCTCTTCACCTTACG	81	58.33	57.7
