# Supplementary material for: Wide-Range Portrayal of AP2/ERF Transcription Factor Family in Maize (Zea mays L.) Development and Stress Responses
Source: Genes (Basel). 2023 Jan 11;14(1):194. doi: 10.3390/genes14010194 (PMC9859492; doi:10.3390/genes14010194)
Supplement: Supplementary file 1 [file genes-14-00194-s001.zip › Supplement/Table S2 .xlsx]

## Sheet: Sheet1
Table S2 Paralogous pairs in Maize genome
Zm00001eb042240:Zm00001eb311180
Zm00001eb011550:Zm00001eb398110
Zm00001eb239430:Zm00001eb384720
Zm00001eb193550:Zm00001eb373370
Zm00001eb256070:Zm00001eb373370
Zm00001eb030240:Zm00001eb051660
Zm00001eb040690:Zm00001eb257170
Zm00001eb058850:Zm00001eb117830
Zm00001eb058850:Zm00001eb299300
Zm00001eb074930:Zm00001eb249290
Zm00001eb074930:Zm00001eb429870
Zm00001eb111080:Zm00001eb330200
Zm00001eb192320:Zm00001eb374830
Zm00001eb117830:Zm00001eb299300
Zm00001eb193670:Zm00001eb255860
Zm00001eb100800:Zm00001eb255860
Zm00001eb157950:Zm00001eb359500
Zm00001eb291730:Zm00001eb369560
Zm00001eb352580:Zm00001eb369560
Zm00001eb075900:Zm00001eb248380
Zm00001eb075900:Zm00001eb185680
Zm00001eb075900:Zm00001eb427130
Zm00001eb226070:Zm00001eb232560
Zm00001eb232560:Zm00001eb273390
Zm00001eb062200:Zm00001eb303690
Zm00001eb005650:Zm00001eb402030
Zm00001eb068520:Zm00001eb432100
Zm00001eb071190:Zm00001eb413930
Zm00001eb071190:Zm00001eb430640
Zm00001eb156040:Zm00001eb342850
Zm00001eb294830:Zm00001eb342850
Zm00001eb276700:Zm00001eb386280
Zm00001eb235640:Zm00001eb386280
Zm00001eb249290:Zm00001eb429870
Zm00001eb186380:Zm00001eb429870
Zm00001eb125330:Zm00001eb335200
Zm00001eb038070:Zm00001eb100800
Zm00001eb084720:Zm00001eb421530
Zm00001eb084720:Zm00001eb242140
Zm00001eb145470:Zm00001eb288320
Zm00001eb040530:Zm00001eb257030
Zm00001eb107500:Zm00001eb325260
Zm00001eb271260:Zm00001eb376110
Zm00001eb074900:Zm00001eb186380
Zm00001eb186380:Zm00001eb249320
Zm00001eb226070:Zm00001eb273390
Zm00001eb265610:Zm00001eb355240
Zm00001eb093560:Zm00001eb195920
Zm00001eb295930:Zm00001eb343790
Zm00001eb004020:Zm00001eb222470
Zm00001eb037040:Zm00001eb318060
Zm00001eb171050:Zm00001eb413930
Zm00001eb074750:Zm00001eb186480
Zm00001eb186480:Zm00001eb429800
Zm00001eb186490:Zm00001eb429790
Zm00001eb249470:Zm00001eb429790
Zm00001eb074730:Zm00001eb429790
Zm00001eb027780:Zm00001eb401290
Zm00001eb186490:Zm00001eb249440
Zm00001eb074730:Zm00001eb186490
Zm00001eb194220:Zm00001eb255160
Zm00001eb062200:Zm00001eb440680
Zm00001eb062460:Zm00001eb303810
Zm00001eb103110:Zm00001eb198550
Zm00001eb007000:Zm00001eb401290
Zm00001eb150840:Zm00001eb291730
Zm00001eb193550:Zm00001eb256070
Zm00001eb289170:Zm00001eb348560
Zm00001eb146650:Zm00001eb348560
Zm00001eb074900:Zm00001eb249320
Zm00001eb103100:Zm00001eb318890
Zm00001eb037530:Zm00001eb103100
Zm00001eb073550:Zm00001eb250560
Zm00001eb001210:Zm00001eb021440
Zm00001eb119540:Zm00001eb338940
Zm00001eb198550:Zm00001eb318890
Zm00001eb037530:Zm00001eb318890
Zm00001eb352570:Zm00001eb369550
Zm00001eb291720:Zm00001eb369550
Zm00001eb150830:Zm00001eb369550
Zm00001eb099980:Zm00001eb374110
Zm00001eb192960:Zm00001eb374110
Zm00001eb100800:Zm00001eb193670
Zm00001eb068530:Zm00001eb432090
Zm00001eb242140:Zm00001eb421530
Zm00001eb249440:Zm00001eb429800
Zm00001eb271520:Zm00001eb375580
Zm00001eb130510:Zm00001eb285760
Zm00001eb296430:Zm00001eb344200
Zm00001eb073560:Zm00001eb187190
Zm00001eb073560:Zm00001eb250540
Zm00001eb095780:Zm00001eb307600
Zm00001eb291720:Zm00001eb352570
Zm00001eb150830:Zm00001eb352570
Zm00001eb038660:Zm00001eb175640
Zm00001eb291730:Zm00001eb352580
Zm00001eb185680:Zm00001eb248380
Zm00001eb248380:Zm00001eb427130
Zm00001eb084820:Zm00001eb242090
Zm00001eb150830:Zm00001eb291720
Zm00001eb146650:Zm00001eb289170
Zm00001eb041070:Zm00001eb313350
Zm00001eb074730:Zm00001eb249450
Zm00001eb187190:Zm00001eb250540
Zm00001eb099980:Zm00001eb313850
Zm00001eb257170:Zm00001eb313850
Zm00001eb156040:Zm00001eb360750
Zm00001eb294830:Zm00001eb360750
Zm00001eb206360:Zm00001eb234870
Zm00001eb192960:Zm00001eb257170
Zm00001eb156040:Zm00001eb294830
Zm00001eb185680:Zm00001eb427130
