# Supplementary material for: Wide-Range Portrayal of AP2/ERF Transcription Factor Family in Maize (Zea mays L.) Development and Stress Responses
Source: Genes (Basel). 2023 Jan 11;14(1):194. doi: 10.3390/genes14010194 (PMC9859492; doi:10.3390/genes14010194)
Supplement: Supplementary file 1 [file genes-14-00194-s001.zip › Supplement/Table S3 .xlsx]

## Sheet: Sheet3
Table S3 Divergence time prediction between AP2/ERF family members
Gene1	Gene2	Ka	Ks	Ka/Ks	Divergence-Time(MYA)
Zm00001eb352570	Zm00001eb130510	1.13128	0.756661	1.49509	18.917
Zm00001eb352570	Zm00001eb340140	1.17573	0.675552	1.7404	16.889
Zm00001eb291720	Zm00001eb130510	1.14502	0.750312	1.52606	18.758
Zm00001eb291720	Zm00001eb340140	1.16806	0.702778	1.66206	17.569
Zm00001eb234870	Zm00001eb066890	1.01447	0.968857	1.04708	24.221
Zm00001eb234870	Zm00001eb226070	0.994661	1.01076	0.984068	25.269
Zm00001eb234870	Zm00001eb007000	1.03124	0.938418	1.09891	23.46
Zm00001eb234870	Zm00001eb401290	1.0297	0.943906	1.09089	23.598
Zm00001eb234870	Zm00001eb271520	0.981292	1.02928	0.953374	25.732
Zm00001eb206360	Zm00001eb066890	1.01028	0.978524	1.03245	24.463
Zm00001eb206360	Zm00001eb226070	1.00045	0.999108	1.00135	24.978
Zm00001eb206360	Zm00001eb007000	1.04395	0.917754	1.1375	22.944
Zm00001eb206360	Zm00001eb401290	1.01082	0.980269	1.03116	24.507
Zm00001eb206360	Zm00001eb271520	0.990173	1.01555	0.975015	25.389
Zm00001eb066890	Zm00001eb226070	1.13056	0.722725	1.5643	18.068
Zm00001eb066890	Zm00001eb273390	0.992139	0.520654	1.90556	13.016
Zm00001eb066890	Zm00001eb194220	1.03625	0.941206	1.10098	23.53
Zm00001eb066890	Zm00001eb007000	1.15253	0.769372	1.49802	19.234
Zm00001eb066890	Zm00001eb401290	1.14678	0.787191	1.4568	19.68
Zm00001eb066890	Zm00001eb375580	1.10512	0.842406	1.31187	21.06
Zm00001eb066890	Zm00001eb271520	1.15446	0.779213	1.48157	19.48
Zm00001eb066890	Zm00001eb182300	1.05999	0.850118	1.24688	21.253
Zm00001eb066890	Zm00001eb244060	1.09194	0.739163	1.47726	18.479
Zm00001eb226070	Zm00001eb273390	1.16155	0.623476	1.86302	15.587
Zm00001eb226070	Zm00001eb194220	1.03506	0.9351	1.1069	23.378
Zm00001eb226070	Zm00001eb007000	1.1309	0.773674	1.46173	19.342
Zm00001eb226070	Zm00001eb401290	1.11274	0.809998	1.37375	20.25
Zm00001eb226070	Zm00001eb375580	1.07825	0.866979	1.24369	21.674
Zm00001eb226070	Zm00001eb271520	1.11133	0.823212	1.35	20.58
Zm00001eb226070	Zm00001eb182300	1.1964	0.613623	1.94973	15.341
Zm00001eb226070	Zm00001eb244060	1.1738	0.662925	1.77065	16.573
Zm00001eb273390	Zm00001eb007000	1.0335	0.941673	1.09751	23.542
Zm00001eb273390	Zm00001eb401290	1.05135	0.911057	1.15399	22.776
Zm00001eb273390	Zm00001eb271520	1.00446	0.993141	1.0114	24.829
Zm00001eb130510	Zm00001eb095780	0.999358	1.00147	0.99789	25.037
Zm00001eb130510	Zm00001eb307600	0.986905	1.0342	0.95427	25.855
Zm00001eb130510	Zm00001eb402050	1.06132	0.888002	1.19518	22.2
Zm00001eb130510	Zm00001eb005650	1.07512	0.866406	1.2409	21.66
Zm00001eb130510	Zm00001eb255160	1.09482	0.846063	1.29401	21.152
Zm00001eb130510	Zm00001eb369560	1.09789	0.829165	1.32409	20.729
Zm00001eb130510	Zm00001eb150840	1.10211	0.812343	1.3567	20.309
Zm00001eb340140	Zm00001eb095780	1.00723	0.983558	1.02407	24.589
Zm00001eb340140	Zm00001eb307600	0.966045	1.08717	0.888584	27.179
Zm00001eb340140	Zm00001eb402050	1.0366	0.930717	1.11377	23.268
Zm00001eb340140	Zm00001eb005650	1.05454	0.900387	1.17121	22.51
Zm00001eb340140	Zm00001eb255160	1.08922	0.854215	1.27511	21.355
Zm00001eb340140	Zm00001eb369560	1.09961	0.816002	1.34755	20.4
Zm00001eb340140	Zm00001eb150840	1.09798	0.814015	1.34884	20.35
Zm00001eb194220	Zm00001eb007000	0.920438	0.478389	1.92404	11.96
Zm00001eb194220	Zm00001eb401290	0.914047	0.504741	1.81092	12.619
Zm00001eb194220	Zm00001eb271520	1.11178	0.769332	1.44512	19.233
Zm00001eb007000	Zm00001eb401290	0.211574	0.193555	1.09309	4.839
Zm00001eb007000	Zm00001eb375580	0.889634	0.739191	1.20352	18.48
Zm00001eb007000	Zm00001eb271520	0.955925	0.8065	1.18528	20.163
Zm00001eb007000	Zm00001eb182300	1.08884	0.841995	1.29317	21.05
Zm00001eb007000	Zm00001eb244060	1.08197	0.85046	1.27222	21.262
Zm00001eb401290	Zm00001eb375580	0.918705	0.624874	1.47022	15.622
Zm00001eb401290	Zm00001eb271520	1.04851	0.669105	1.56704	16.728
Zm00001eb401290	Zm00001eb182300	1.11247	0.808371	1.37618	20.209
Zm00001eb401290	Zm00001eb244060	1.08627	0.849627	1.27853	21.241
Zm00001eb375580	Zm00001eb271520	1.08908	0.86265	1.26248	21.566
Zm00001eb271520	Zm00001eb182300	1.09989	0.83346	1.31966	20.837
Zm00001eb271520	Zm00001eb244060	1.10189	0.830571	1.32667	20.764
