# Supplementary material for: Wide-Range Portrayal of AP2/ERF Transcription Factor Family in Maize (Zea mays L.) Development and Stress Responses
Source: Genes (Basel). 2023 Jan 11;14(1):194. doi: 10.3390/genes14010194 (PMC9859492; doi:10.3390/genes14010194)
Supplement: Supplementary file 1 [file genes-14-00194-s001.zip › Supplement/Table S4 .xlsx]

## Sheet: Sheet1
Table S4 Orthologues (*) of maize AP2/ERF genes
zea mays and Arabidopsis thaliana			zea mays and Oryza sativa Japonica			zea mays and Sorghum bicolor
Zm00001eb001210	AT5G52020		Zm00001eb001210	Os10t0523900-00		Zm00001eb001210	KXG40338
Zm00001eb005740	AT1G72570		Zm00001eb004020	Os03t0150200-00		Zm00001eb004020	KXG40163
Zm00001eb007000	AT1G78080		Zm00001eb005650	Os03t0174400-00		Zm00001eb005650	KXG40072
Zm00001eb021440	AT1G12630		Zm00001eb005740	Os03t0176300-00		Zm00001eb005740	KXG40060
Zm00001eb023680	AT2G44840		Zm00001eb006160	Os03t0182800-01		Zm00001eb006160	OQU93122
Zm00001eb027780	AT2G22200		Zm00001eb006180	Os03t0183000-01		Zm00001eb006180	KXG40036
Zm00001eb040690	AT1G53910		Zm00001eb007000	Os03t0191900-01		Zm00001eb006200	KXG40035
Zm00001eb042240	AT1G78080		Zm00001eb011550	Os03t0263000-01		Zm00001eb007000	EER92713
Zm00001eb062460	AT2G28550		Zm00001eb015020	Os03t0313100-01		Zm00001eb011550	EER92509
Zm00001eb068520	AT5G67180		Zm00001eb021440	Os10t0523900-00		Zm00001eb015020	KXG39508
Zm00001eb068530	AT3G50260		Zm00001eb027780	Os10t0371100-00		Zm00001eb023680	OQU92128
Zm00001eb073550	AT1G12610		Zm00001eb030240	Os12t0582900-01		Zm00001eb030240	OQU79442
Zm00001eb073560	AT1G12630		Zm00001eb035470	Os08t0521600-01		Zm00001eb035470	EES14247
Zm00001eb074730	AT2G44940		Zm00001eb037530	Os08t0545500-00		Zm00001eb035490	EES14245
Zm00001eb074930	AT2G44840		Zm00001eb038070	Os08t0474000-01		Zm00001eb037040	OQU80805
Zm00001eb099980	AT1G53910		Zm00001eb038660	Os08t0565200-01		Zm00001eb037530	EES14131
Zm00001eb130510	AT2G47520		Zm00001eb040530	Os08t0454000-01		Zm00001eb038070	OQU80635
Zm00001eb146650	AT1G43160		Zm00001eb042240	Os08t0408500-01		Zm00001eb038660	OQU80673
Zm00001eb183620	AT1G12980		Zm00001eb051660	Os12t0582900-01		Zm00001eb040530	KXG25274
Zm00001eb186380	AT2G44840		Zm00001eb058850	Os03t0770700-01		Zm00001eb040690	EES13952
Zm00001eb186480	AT2G44940		Zm00001eb062200	Os03t0815800-01		Zm00001eb041070	OQU80549
Zm00001eb193550	AT1G77640		Zm00001eb062460	Os03t0818800-01		Zm00001eb042240	EES13814
Zm00001eb194220	AT1G22190		Zm00001eb066890	Os04t0669200-01		Zm00001eb051660	OQU91384
Zm00001eb202570	AT1G43160		Zm00001eb067800	Os04t0655700-00		Zm00001eb058850	EER93382
Zm00001eb242090	AT2G33710		Zm00001eb067980	Os04t0653600-01		Zm00001eb062200	EER90653
Zm00001eb249320	AT2G44840		Zm00001eb068530	Os04t0648900-01		Zm00001eb062460	EER93202
Zm00001eb249440	AT2G44940		Zm00001eb071190	Os04t0610400-01		Zm00001eb066890	OQU82539
Zm00001eb250560	AT1G12610		Zm00001eb073550	Os02t0677300-02		Zm00001eb067800	EES12999
Zm00001eb255160	AT1G78080		Zm00001eb073560	Os04t0572200-00		Zm00001eb067980	KXG27285
Zm00001eb257170	AT3G14230		Zm00001eb074730	Os02t0656600-00		Zm00001eb068520	OQU82444
Zm00001eb285760	AT2G47520		Zm00001eb074900	Os04t0547600-01		Zm00001eb068530	KXG27254
Zm00001eb289170	AT5G50080		Zm00001eb074930	Os02t0654700-01		Zm00001eb071190	EES11400
Zm00001eb311180	AT4G39780		Zm00001eb075900	Os04t0529100-01		Zm00001eb073550	EES11288
Zm00001eb313850	AT1G53910		Zm00001eb084720	Os02t0520000-00		Zm00001eb073560	EES11287
Zm00001eb330200	AT5G18560		Zm00001eb084820	Os04t0398000-01		Zm00001eb074730	OQU82089
Zm00001eb340140	AT2G47520		Zm00001eb093560	Os12t0126300-00		Zm00001eb074750	OQU82088
Zm00001eb348560	AT1G43160		Zm00001eb095780	Os09t0571700-00		Zm00001eb074900	KXG26836
Zm00001eb355240	AT2G28550		Zm00001eb099980	Os09t0434500-01		Zm00001eb074910	EES11211
Zm00001eb372660	AT1G78080		Zm00001eb100800	Os09t0457900-01		Zm00001eb074930	EES12608
Zm00001eb391190	AT3G60490		Zm00001eb103100	Os08t0545500-00		Zm00001eb075900	KXG26694
Zm00001eb401290	AT1G78080		Zm00001eb107500	Os07t0575000-00		Zm00001eb084720	EES10693
Zm00001eb429800	AT2G44940		Zm00001eb111080	Os07t0669500-01		Zm00001eb084820	OQU81440
Zm00001eb429870	AT2G44840		Zm00001eb117830	Os07t0124700-01		Zm00001eb093560	EES09182
			Zm00001eb119540	Os01t0224100-01		Zm00001eb095780	KXG35151
			Zm00001eb124740	Os01t0141000-01		Zm00001eb099980	KXG35689
			Zm00001eb125330	Os01t0131600-01		Zm00001eb100800	EER96855
			Zm00001eb130510	Os01t0313300-01		Zm00001eb103100	EER99211
			Zm00001eb139970	Os01t0968800-00		Zm00001eb103110	EER99214
			Zm00001eb144510	Os01t0899800-01		Zm00001eb107500	EER99585
			Zm00001eb145470	Os01t0885900-00		Zm00001eb111080	KXG36907
			Zm00001eb146650	Os01t0868000-01		Zm00001eb117830	KXG34322
			Zm00001eb150000	Os01t0813300-00		Zm00001eb119540	KXG31528
			Zm00001eb150830	Os05t0497200-01		Zm00001eb124740	EES02511
			Zm00001eb150840	Os01t0797600-01		Zm00001eb125330	EES02552
			Zm00001eb153470	Os01t0752500-01		Zm00001eb130510	EES00666
			Zm00001eb156040	Os01t0693400-01		Zm00001eb139970	EES02136
			Zm00001eb168040	Os11t0242300-00		Zm00001eb144510	KXG33917
			Zm00001eb175640	Os08t0565200-01		Zm00001eb145420	KXG33839
			Zm00001eb182300	Os02t0558700-00		Zm00001eb145470	KXG33837
			Zm00001eb183620	Os02t0594300-00		Zm00001eb146650	KXG33764
			Zm00001eb185680	Os02t0638650-01		Zm00001eb150000	KXG33588
			Zm00001eb186380	Os04t0547600-01		Zm00001eb150830	EES01601
			Zm00001eb186480	Os02t0656600-00		Zm00001eb150840	OQU87713
			Zm00001eb187190	Os02t0676800-01		Zm00001eb153470	KXG33377
			Zm00001eb192320	Os02t0797100-00		Zm00001eb156040	EES03472
			Zm00001eb192960	Os02t0782700-01		Zm00001eb168040	OQU83172
			Zm00001eb193060	Os02t0781300-00		Zm00001eb168540	KXG28251
			Zm00001eb193550	Os02t0767800-00		Zm00001eb171050	EES14717
			Zm00001eb193670	Os02t0764700-01		Zm00001eb175740	KXG25362
			Zm00001eb195920	Os12t0126300-00		Zm00001eb182300	KXG30429
			Zm00001eb198550	Os08t0545500-00		Zm00001eb183620	EES05354
			Zm00001eb202570	Os11t0168500-00		Zm00001eb185680	OQU85375
			Zm00001eb226070	Os06t0691100-00		Zm00001eb186380	KXG31094
			Zm00001eb232560	Os02t0157950-01		Zm00001eb186480	KXG31089
			Zm00001eb235640	Os02t0202000-01		Zm00001eb187190	KXG31013
			Zm00001eb241420	Os02t0499000-01		Zm00001eb192320	EES07688
			Zm00001eb242140	Os02t0520000-00		Zm00001eb192960	EES07642
			Zm00001eb244060	Os02t0558700-00		Zm00001eb193060	KXG31222
			Zm00001eb247080	Os02t0614300-01		Zm00001eb193550	EES07588
			Zm00001eb248380	Os02t0638650-01		Zm00001eb194220	EES07235
			Zm00001eb249290	Os02t0654700-01		Zm00001eb195490	OQU82736
			Zm00001eb249320	Os04t0547600-01		Zm00001eb195920	EES09182
			Zm00001eb249440	Os02t0656600-00		Zm00001eb202570	OQU82952
			Zm00001eb250560	Os02t0677300-02		Zm00001eb206360	EES06418
			Zm00001eb254860	Os02t0747600-01		Zm00001eb222470	KXG38440
			Zm00001eb255160	Os02t0752800-01		Zm00001eb226070	EER88863
			Zm00001eb255860	Os02t0764700-01		Zm00001eb234870	EES06418
			Zm00001eb257030	Os02t0781300-00		Zm00001eb235640	KXG29745
			Zm00001eb265610	Os05t0121600-01		Zm00001eb239430	KXG29859
			Zm00001eb268180	Os06t0181700-01		Zm00001eb241420	KXG30250
			Zm00001eb269420	Os06t0127100-01		Zm00001eb242090	OQU85019
			Zm00001eb271260	Os06t0160450-00		Zm00001eb242140	KXG30301
			Zm00001eb271520	Os06t0166400-01		Zm00001eb247080	KXG30667
			Zm00001eb276700	Os06t0604000-01		Zm00001eb248380	OQU85375
			Zm00001eb285760	Os05t0361700-01		Zm00001eb249290	EES05793
			Zm00001eb286280	Os05t0351200-00		Zm00001eb249320	KXG31094
			Zm00001eb287100	Os05t0389000-01		Zm00001eb249440	EES07515
			Zm00001eb288320	Os01t0885900-00		Zm00001eb249450	KXG31089
			Zm00001eb289170	Os05t0437100-00		Zm00001eb249470	EES07513
			Zm00001eb290290	Os05t0473300-01		Zm00001eb250560	OQU85641
			Zm00001eb291720	Os05t0497200-01		Zm00001eb254860	KXG30761
			Zm00001eb294830	Os01t0693400-01		Zm00001eb255160	EES07235
			Zm00001eb295930	Os05t0564700-00		Zm00001eb255860	KXG31168
			Zm00001eb296430	Os05t0572000-00		Zm00001eb265610	OQU77285
			Zm00001eb302890	Os07t0204000-00		Zm00001eb268180	EER87969
			Zm00001eb303690	Os07t0227600-00		Zm00001eb269420	EER87753
			Zm00001eb303810	Os07t0235800-01		Zm00001eb271520	EER87919
			Zm00001eb305780	Os07t0410700-01		Zm00001eb273390	EER88863
			Zm00001eb307550	Os09t0572000-01		Zm00001eb285760	EES18078
			Zm00001eb307600	Os09t0571700-00		Zm00001eb286280	KXG21759
			Zm00001eb309590	Os09t0309700-01		Zm00001eb287100	EES19464
			Zm00001eb311180	Os08t0408500-01		Zm00001eb288320	EES19546
			Zm00001eb313350	Os09t0423800-01		Zm00001eb289170	KXG22094
			Zm00001eb313850	Os09t0434500-01		Zm00001eb290290	EES18376
			Zm00001eb318890	Os08t0545500-00		Zm00001eb291720	KXG22269
			Zm00001eb318910	Os09t0522200-01		Zm00001eb291730	EES19749
			Zm00001eb330200	Os07t0669500-01		Zm00001eb294830	KXG22484
			Zm00001eb330490	Os03t0341000-01		Zm00001eb295930	KXG22538
			Zm00001eb336270	Os01t0165000-01		Zm00001eb296430	EES19973
			Zm00001eb338000	Os01t0200600-01		Zm00001eb302750	EER98158
			Zm00001eb340140	Os01t0313300-01		Zm00001eb302890	KXG34641
			Zm00001eb342850	Os05t0549800-01		Zm00001eb303690	KXG34718
			Zm00001eb344200	Os05t0572000-00		Zm00001eb303810	EER96101
			Zm00001eb348560	Os05t0437100-00		Zm00001eb305780	KXG34964
			Zm00001eb352570	Os05t0497200-01		Zm00001eb307550	KXG35152
			Zm00001eb352580	Os05t0497300-01		Zm00001eb307600	KXG35151
			Zm00001eb356440	Os05t0536250-00		Zm00001eb309590	EER98690
			Zm00001eb360750	Os01t0693400-01		Zm00001eb311180	KXG35507
			Zm00001eb369550	Os05t0497200-01		Zm00001eb313350	OQU89519
			Zm00001eb369560	Os01t0797600-01		Zm00001eb313850	KXG35689
			Zm00001eb374110	Os06t0194000-01		Zm00001eb318060	EER97023
			Zm00001eb374830	Os02t0797100-00		Zm00001eb318890	EER99211
			Zm00001eb375580	Os06t0166400-01		Zm00001eb318910	EER99212
			Zm00001eb377180	Os06t0145700-00		Zm00001eb318920	EER97067
			Zm00001eb384720	Os06t0553550-00		Zm00001eb330200	KXG36907
			Zm00001eb386280	Os06t0604000-01		Zm00001eb330490	EER99901
			Zm00001eb387280	Os06t0639200-01		Zm00001eb336270	EES02409
			Zm00001eb398110	Os03t0263000-01		Zm00001eb338000	EES00113
			Zm00001eb399440	Os03t0232200-01		Zm00001eb340140	EES00666
			Zm00001eb401290	Os03t0191900-01		Zm00001eb343790	KXG22538
			Zm00001eb402050	Os03t0174400-00		Zm00001eb344200	EES19973
			Zm00001eb414830	Os08t0173700-01		Zm00001eb348560	KXG22094
			Zm00001eb415010	Os08t0171100-01		Zm00001eb352570	KXG22269
			Zm00001eb421530	Os02t0520000-00		Zm00001eb352580	EES19749
			Zm00001eb422470	Os04t0429050-00		Zm00001eb356440	EES19874
			Zm00001eb427130	Os04t0529100-01		Zm00001eb360750	EES03472
			Zm00001eb429800	Os02t0656600-00		Zm00001eb369550	EES01601
			Zm00001eb429870	Os02t0654700-01		Zm00001eb369560	OQU87713
			Zm00001eb430640	Os04t0610400-01		Zm00001eb372660	EER89448
			Zm00001eb432090	Os04t0648900-01		Zm00001eb373370	EER88048
			Zm00001eb432460	Os04t0655700-00		Zm00001eb374110	EER87998
			Zm00001eb440680	Os03t0815800-01		Zm00001eb374830	EER87969
						Zm00001eb375580	EER87919
						Zm00001eb376110	EER89242
						Zm00001eb377180	EER89186
						Zm00001eb384720	KXG20160
						Zm00001eb386280	EER90018
						Zm00001eb387280	KXG20453
						Zm00001eb387490	OQU76746
						Zm00001eb389400	EER88761
						Zm00001eb391190	KXG38915
						Zm00001eb398110	EER92509
						Zm00001eb399440	KXG39831
						Zm00001eb401290	EER92713
						Zm00001eb402050	KXG40072
						Zm00001eb413930	EES14717
						Zm00001eb414830	KXG24553
						Zm00001eb415010	KXG24540
						Zm00001eb421530	EES10693
						Zm00001eb422470	KXG26312
						Zm00001eb423100	EES12227
						Zm00001eb429800	OQU82086
						Zm00001eb429870	EES12608
						Zm00001eb430640	EES11400
						Zm00001eb432090	KXG27254
						Zm00001eb432100	OQU82444
						Zm00001eb432460	EES12999
						Zm00001eb440680	EER90653
* The orthologues obtained in Arabidopis, rice and sorghum by synteny analysis
