# Supplementary material for: Wide-Range Portrayal of AP2/ERF Transcription Factor Family in Maize (Zea mays L.) Development and Stress Responses
Source: Genes (Basel). 2023 Jan 11;14(1):194. doi: 10.3390/genes14010194 (PMC9859492; doi:10.3390/genes14010194)
Supplement: Supplementary file 1 [file genes-14-00194-s001.zip › Supplement/Table S5 .xlsx]

## Sheet: Sheet1
Table S5 Transcriptome profiling of 23 tissues in maize (Walley et al., 2016), [46]
gene	Female Spikelet Collected on day as silk	Silk	Ear Primordium 2-4 mm	Ear Primordium 6-8 mm	Endosperm 12 DAP	Endosperm Crown 27 DAP	Pericarp/Aleurone 27 DAP	Embryo 20 DAP	Embryo 38 DAP	Germinatin Kernels 2 DAI	6-7 internode	7-8 internode	Leaf Zone 1 (Symmetrical)	Leaf Zone 2 (Stomatal)	Leaf Zone 3 (Growth)	Mature Leaf 8	Vegetative Meristem 16-19 Day	B73 Mature Pollen	Root - Meristem Zone 5 Days	Root - Elongation Zone 5 Days	Root - Cortex 5 Days	Primary Root 5 Days	Secondary Root 7-8 Days
ZmDREB1	10.3448	0.412095	0.822425	0.818425	0.415592	1.9536	15.9799	1.42481	24.5359	5.86658	11.248	11.9341	1.84549	1.95119	3.43697	0.612522	12.6667	0	3.76094	8.70472	35.815	24.3307	14.0547
ZmDREB5	12.6022	2.61166	2.13007	1.75915	2.49251	0.84313	3.88999	4.82519	1.47017	0.440845	4.3774	4.02856	0.702028	1.01328	2.46064	0.335584	1.8315	0	0.913289	4.75825	3.48306	1.96207	2.21897
ZmDREB6	4.65609	8.87642	1.92611	1.50148	2.46912	0.386374	0.88973	1.40185	0.583169	5.17778	1.69331	1.59528	0.496843	1.01251	1.96797	1.61235	1.12029	0	10.0451	24.4129	1.20683	8.97918	8.23986
ZmDREB7	6.54651	0.104592	1.91687	1.18355	0.243858	0.327434	15.483	0.796492	0.831954	3.0422	0.317853	0.236331	0	0.169249	2.51966	0.0362793	1.15345	0	3.18686	4.72725	34.9454	14.2702	8.97783
ZmDREB14	1.08543	0.0599903	0	0.0781588	0.01157	0.0480043	0	0.407234	0.712848	0.034941	1.63314	0.203015	0	0	0.369965	0.073461	0.171694	0	0.342396	6.32617	30.8725	7.8212	3.33837
ZmDREB16	0.0553187	0	0.279392	0.0784462	0	0	0.0382177	0.18529	0	0.220933	0	0	0	0	0	0.260515	0	0	0.0391153	0.139011	23.7077	4.26351	2.84356
ZmDREB21	10.9781	15.484	3.36166	5.2047	11.7919	13.6766	18.982	27.9572	23.4812	2.22088	8.83016	5.31723	5.3657	8.34753	14.8996	90.3506	6.17302	0.0225925	3.78558	0.54597	4.12178	2.1266	1.84065
ZmDREB22	0.930808	9.3927	3.54322	4.13713	0.643668	2.6978	3.81953	20.9786	2.36384	7.25429	0.430801	0.0628747	0.356984	0.350036	0.187914	0.476747	0.434435	0.226398	0.0571243	0	12.5989	0.89395	1.06844
ZmDREB23	2.7451	7.11339	3.40173	3.77164	0.141154	0.184095	3.79901	37.6096	3.5772	3.2673	0.0476796	0.0207772	0.0594367	0	0	0.0591697	0.059802	0	0	0	20.119	0.836317	1.15638
ZmDREB24	2.5728	12.7531	1.01014	1.43749	0.324634	0.56572	2.34227	17.2211	1.463	2.06278	0.0467253	0.112497	0.0140277	0.0185862	0.0306231	0.972217	0.0378989	6.21659	0.162278	0.368332	2.30044	0.201219	0.435767
ZmDREB28	2.30188	0.740068	0.72927	0.625556	0.189295	0.303597	0.172385	15.6602	2.38634	2.08381	0.0281958	0	0.0235622	0	0	0	0	0	0.0277586	0	1.06562	0.105231	0.0626625
ZmDREB29	2.87734	1.49687	3.80331	4.6639	0.651835	1.03182	2.15484	49.4005	8.2091	3.27818	0.313333	0.151304	0.442485	0.0261034	0.0293787	0.354604	0	0	0.0593086	0.107854	6.26321	0.16343	0.186141
ZmDREB30	0.142325	1.13335	0.758658	2.03234	0.203934	0.312691	0.359852	24.7333	1.80484	2.25575	0.100624	0	0.0610118	0	0	0.491943	0.347954	0.0316833	0.0971755	0.307425	2.16931	0.251491	0.298696
ZmDREB31	2.4119	3.25438	4.28551	4.9461	0.194054	0.821381	1.00088	40.2544	5.22767	5.40628	0.533519	0.127573	0.149545	0	0.141701	2.55997	0.45032	0	0	0.0776873	6.58727	0.625025	0.569047
ZmDREB37	0.648748	28.3393	6.41439	9.51911	0.061647	0	1.58076	3.21136	0.115726	0.521552	0.0503157	0.049905	0.0194229	0	0.030056	0	0.065448	2.78529	0.403644	0.917492	3.41595	0.117876	0.773732
ZmDREB38	0.574301	27.5795	0.860889	1.91592	0.753116	0.360548	3.06022	13.0893	1.20134	1.16239	0.267719	0.206399	0.0742437	0.080549	0.112429	0.584455	0.599554	1.21349	0.729033	0.27366	10.6686	0.421188	0.671101
ZmDREB39	7.09453	61.5531	0.602399	0.796245	1.22051	6.97792	6.47998	5.65482	49.9953	11.4674	0.366665	1.01759	0.087311	0.236651	0.384535	34.4167	2.84409	0.116621	0.752176	0.738721	16.4581	2.15498	2.10024
ZmDREB41	23.2354	34.6598	3.70596	5.35491	1.68103	8.94286	8.11961	11.3193	8.11786	3.05385	6.29245	7.07377	3.08349	5.27241	8.11069	4.40761	8.3926	0	1.44534	4.59761	19.2988	5.80375	4.56638
ZmDREB42	8.63662	9.32008	10.221	9.65234	0.876489	1.68389	11.1873	11.5505	1.67799	7.02276	10.0693	10.9266	9.15986	22.7078	15.1982	7.39625	14.925	0.0177127	1.62674	7.42176	42.47	13.6547	10.9321
ZmDREB44	0	0	0.278805	0.0572647	16.6516	2.2785	2.48389	0.706194	0.112797	0.14906	0.161995	0.155194	0.282963	0.136338	0.163952	0	0.214486	0	0	0	0	0	0.0654866
ZmDREB48	1.29943	0.74806	0.150232	0.197676	3.31994	5.87717	0.211865	0.833845	0.495353	1.11672	0.887185	1.02015	0.586328	0.50536	0.436658	0	0.105456	0	3.35066	17.2134	0.687715	4.76446	4.06828
ZmDREB49	4.03868	2.74117	6.10379	6.64081	0.106865	0.123474	9.49796	11.1112	6.75132	2.72404	2.80462	1.421	0.540838	0.730469	2.00539	0	0.387344	0	0.330208	1.76541	14.2336	3.59565	2.80493
ZmDREB55	3.89048	0.397539	0.0130989	0	1.37539	0	0.495374	3.05155	1.79319	0.908261	0.618797	0.104792	0	0.165102	16.7985	0	0	0	0	0.0681167	0.0905181	0.0799174	0.0474306
ZmDREB56	1.25305	4.26466	0.184264	0.128281	0.0279559	0	2.44241	1.21895	0.130331	34.9834	0.887072	1.42623	0	0.108317	0.370183	0.040024	0.300214	0	0.0766685	0.287858	2.86804	0.688784	0.167177
ZmDREB58	1.24082	6.49306	0.264124	0.185829	0.0713712	0	0	0.124479	0.0608124	5.75263	0.857994	1.0873	0.406319	0.467742	0.215852	0.238702	1.94931	0.0338147	8.98977	19.0884	1.04812	6.81184	4.2346
ZmDREB62	0.369914	0	0.0202123	0	0	0.077842	0	0	0	0	0.123167	0.122673	0	0.318155	1.11174	0	0	13.2028	0	0	0.052661	0	0
ZmDREB63	2.0444	12.3775	0	0	0	0	0	0.0199113	0.0227463	0.0740884	0.139317	0.431767	0	0	0	0	0.0558685	50.5127	0.0203146	0.0318771	0.523516	0.0341321	0.0169908
ZmDREB64	0.054631	0.0624787	0	0.0132242	0	0	0	0.0387348	0	0	0	0	0	0	0.026144	0	0	17.3726	0	0	0.242584	0	0
ZmDREB68	0	0.862401	0.0112738	0.0781227	2.13522	1.17264	36.6947	14.133	50.0739	0.713919	0	0.039202	0.0302041	0.0165147	0.0220614	0.0385447	0.0441457	0	0	0	0	0.0284254	0.0419695
ZmDREB69	0	0.746213	0.0283952	0.0702049	0.531866	1.61638	52.5096	8.96997	68.6213	0.15472	0	0	0	0	0.123643	0	0	0.0146241	0.0191806	0	0	0.0315871	0
ZmDREB70	7.41558	23.9125	59.8759	71.099	15.115	5.23211	13.504	37.5194	17.2706	21.1762	10.2385	8.52994	23.129	25.4714	16.9922	38.8773	15.55	0.122146	16.262	12.2855	13.2693	14.7598	9.02828
ZmDREB75	0.0680217	0.140488	0.125267	0.209523	0	0	0	0.0329985	0	0	0.140166	0.097609	0	0.225264	0.0790527	0	0.997444	0	0.454622	2.69151	24.0805	4.41228	3.11068
ZmDREB77	0.77072	18.3378	0.265886	0.560264	0.0423835	0	4.79816	5.45841	0.0788038	0.0840331	0	0.0393429	0.0149076	0.432313	0.176359	3.03456	0.170794	0.0152016	0.189795	0.0190355	0.0595769	0.0596962	0.0282242
ZmDREB82	5.02171	0.338095	1.33142	0.507193	0.0576587	0	0.39982	0.26743	0	0.991624	0.23147	0.16962	0.0171192	0	0	0.914667	0.0498881	0	7.2845	3.76995	11.4217	11.383	11.8695
ZmDREB85	167.334	107.792	58.918	60.2168	22.3729	11.6086	23.8364	34.903	62.6831	83.8846	77.8582	120.742	108.466	107.852	76.2064	8.74213	148.985	0.112928	145.058	124.012	38.7579	111.198	104.527
ZmDREB86	48.6069	96.8659	15.0793	15.8595	15.6576	21.5644	42.0693	67.5252	77.3924	129.471	10.5675	18.9061	10.4415	8.01835	13.3203	66.9222	30.3215	0.0330768	24.4526	10.6443	102.93	25.1202	24.9034
ZmDREB87	0.299256	0.378029	0.990243	1.10113	0.0530898	0	0.154188	0.0246255	0.160181	1.50572	0.807996	1.00202	0.6768	0.827307	0.445173	4.87375	1.21305	0.033163	40.8933	33.0212	5.8923	26.2847	32.5436
ZmDREB88	10.5204	24.5162	4.77373	4.71407	10.5744	30.0257	58.6391	2.95538	9.12194	75.8817	35.844	30.3124	13.7414	23.5795	14.3781	36.2389	27.443	0.0153242	16.1179	7.17273	57.8817	37.417	34.2194
ZmDREB89	19.3821	35.874	25.224	22.2962	23.0172	20.3329	50.11	68.3989	28.9068	30.3137	12.7579	12.2825	6.67509	1.68791	7.87009	28.8416	19.099	0.0661156	23.2325	36.5681	48.3129	42.0419	37.3802
ZmERF3	0	0	0.0308363	0.028008	0.274736	0.0688773	0.0220267	81.9849	10.637	7.42041	0	0	0.0215214	0	0	0.0286582	0	0	0	0	0	0.0178351	0.0169906
ZmERF7	7.18237	12.8262	5.15736	5.62783	5.2236	1.35718	3.61478	5.01571	9.95092	6.87682	1.74571	0.992872	1.3853	1.59614	2.14181	1.78971	4.04001	0.348017	0.389549	1.1037	44.1366	2.71338	5.80426
ZmERF8	1.59659	70.4285	1.64441	2.04958	0.0474799	0.471876	22.9018	0.283133	4.43959	4.44981	0.0406034	0.035839	0.0159205	0.0212917	0.114544	0.0497203	0	0.0090655	0.174736	0.174254	0.826958	0.188124	0.433167
ZmERF9	2.06806	8.30974	0.269667	0.46024	1.31575	0.378008	12.2447	0.649394	3.10752	0.938725	0	0.0177575	0.0313416	0.0433171	0.0401492	0	0.035861	0	0	0.382196	2.47677	0.361146	0.754273
ZmERF10	0.76928	17.9594	12.3671	21.8916	0.498016	0.475575	2.84274	83.4863	2.20745	3.88938	0.223581	0.176381	0.0272502	0	0.133289	0.0382903	0.581099	0	0.38498	0.373313	7.30891	0.512004	0.708042
ZmERF11	5.01078	3.21982	3.78799	3.98585	0.346181	0.356131	1.66384	46.9464	5.68575	3.48454	0.19119	0.0580333	0.093352	0	0	0	0	0	0.05353	0.185076	4.08995	0.297745	0.329329
ZmERF12	110.629	93.3529	36.7829	40.89	11.5742	17.9131	26.4467	30.8234	13.6019	86.9747	54.8757	51.4278	25.4453	41.4239	27.4058	8.38482	50.8978	0.0229091	5.27852	10.5643	72.5533	40.0187	44.7913
ZmERF14	205.734	99.3245	26.1593	26.6179	10.49	2.54342	27.7333	14.0554	30.6144	89.7644	54.6758	53.643	19.5823	14.7042	9.73599	42.3038	68.3421	0.176818	4.32176	16.6608	488.381	111.652	96.0946
ZmERF15	18.0824	0.184435	27.2413	23.7441	69.8356	15.7035	5.88249	143.769	78.0158	13.2172	0.699123	1.66611	22.4929	13.2594	4.43831	0.264822	13.8565	0	10.1926	2.32376	1.49388	5.19642	3.58266
ZmERF16	0	0	0.0132924	0.0595268	155.696	88.4677	17.7582	0.104537	0.328752	0	0	0	0.0473073	0.0418517	0.172838	0	0	0	0	0	0	0	0
ZmERF17	77.9666	35.0052	75.4295	74.7311	72.4683	17.566	22.2748	41.9812	24.2506	65.3413	58.5068	63.8638	54.3908	37.4415	38.3334	20.7214	48.8916	0.390321	50.7146	55.0908	66.8129	67.7549	73.2484
ZmERF18	325.845	150.283	49.8083	52.2479	37.7423	68.4336	54.1285	46.6709	193.803	89.7122	156.969	181.96	50.1038	50.5017	60.0409	27.1764	129.841	0.146253	55.7581	104.874	126.962	109.31	110.796
ZmERF20	18.5214	1.65832	8.55484	11.768	38.3423	34.758	22.1716	115.98	31.516	15.4347	15.8366	24.9509	25.1373	4.28559	1.32671	0.725502	43.3635	0	5.19696	1.47728	3.91255	2.72175	2.42871
ZmERF22	3.57535	29.1811	12.9137	28.3855	40.3903	72.8847	9.41515	254.896	21.8668	29.0289	2.98514	2.98624	1.1124	0.418325	0.757405	0.252771	1.69126	0	2.10492	5.60851	0.941474	1.89371	2.35257
ZmERF25	26.2641	41.9003	6.3981	10.6843	1.47859	4.07564	12.1513	4.59621	3.28967	7.45518	5.77122	4.76794	2.31423	7.19781	2.44063	9.75555	15.2442	0.0450875	6.44243	12.2301	30.1347	11.617	15.6645
ZmERF26	6.24924	12.6645	3.57538	3.84872	1.84442	2.83862	11.9071	1.35182	0.791155	4.90621	3.01605	2.45894	0.616449	0.848129	1.32951	2.60712	5.74815	0	2.79657	3.87488	7.55736	5.8207	6.09212
ZmERF27	2.90885	0.962822	10.3746	16.4319	0.120174	0	2.25859	0.643526	0.474407	1.28323	0.484626	0.554705	0.827704	1.03544	0.613591	1.02656	1.39603	0	1.38539	0.354346	9.56973	1.51209	2.34339
ZmERF28	16.7734	2.42601	0.257485	0.805843	5.92241	16.8868	44.1076	29.1681	13.9265	26.5135	0.0890334	0.10136	0.169475	0.235876	0.181963	0.361643	0.0734304	47.34	0.755028	0.256329	5.34378	1.34351	1.34333
ZmERF29	185.439	104.295	108.41	116.064	7.44442	15.9028	51.6743	88.4335	68.1059	40.3037	46.21	70.247	22.2055	15.6271	15.3148	18.4019	159.66	1.33815	18.2359	22.4052	163.921	53.5394	50.2766
ZmERF30	49.8349	21.9016	87.7523	80.9603	15.5475	13.5533	18.5393	109.744	16.8598	8.43504	21.1147	26.9537	13.4463	20.75	36.008	21.1569	35.684	0.10394	6.97582	8.71247	23.2268	11.7238	13.0791
ZmERF31	30.274	14.3999	6.64484	5.33408	3.57715	19.4537	24.7666	44.871	32.1474	12.9785	4.55973	4.01147	2.00666	4.84619	5.68784	12.9327	4.88361	0.0332068	3.42506	13.529	77.1689	18.8232	14.5327
ZmERF32	68.3438	49.0619	42.7758	44.2718	21.7998	19.5493	93.4731	129.884	184.923	30.6456	24.1823	25.6578	6.74827	12.6293	16.7249	3.58805	23.3376	0.751278	12.7684	26.1768	154.283	32.5208	30.3375
ZmERF33	8.14177	2.90849	7.68652	8.05226	1.7313	8.63146	15.9201	44.7413	20.5317	6.41922	0.932496	0.958111	1.05934	1.02846	1.03389	3.67842	1.77971	0	0.445531	1.874	3.48574	2.72451	3.10793
ZmERF34	7.75187	4.90317	2.44979	1.52511	1.58288	6.94366	7.54452	76.9082	18.1699	6.17599	0.0744865	0.117476	0.0297745	0.0409103	0.029806	0.557042	0.207681	0.210924	1.24382	1.23864	14.5581	2.47619	2.99462
ZmERF35	66.9886	20.7784	17.5973	21.8941	3.50587	2.44956	18.1457	52.7933	46.4944	14.5465	2.80265	3.30013	5.82897	5.07814	5.35522	18.3836	7.14179	0.0834287	6.36664	11.0109	64.2605	6.58845	7.59495
ZmERF36	21.6797	8.71766	4.75799	6.44045	1.25871	1.77449	5.74365	42.4006	13.908	4.60995	0.437409	0.559269	2.00829	0.507228	0.199223	0.675899	1.50763	0.0161105	0.539693	1.44443	24.1531	2.8342	2.64436
ZmERF37	1.37556	3.06974	0.632515	0.651885	0.294152	1.18769	7.56499	7.47408	14.4735	10.4412	0.444618	0.125229	0	0.063729	0.279397	0.103109	0	0	0	0.80436	28.1404	5.54322	3.69789
ZmERF38	17.6826	17.1537	62.3922	50.8434	1.04735	0.350352	2.82074	191.748	24.1219	25.1792	2.24162	2.29315	2.73034	2.48639	3.58775	17.6334	3.02812	0.0304992	1.34412	9.33924	64.3036	9.96386	7.94071
ZmERF39	0.088423	0.208362	0	0	0.185877	0.41698	10.9838	0	0.119548	0.342432	0.2424	0.262171	0.0241883	0	0	0.0285035	0	0	0.415305	0.571683	134.812	10.1059	10.6604
ZmERF40	0.249412	8.40523	0.012431	0	0.790638	0.0209302	4.00474	5.91792	1.77691	4.50766	0.0119581	0	0	0	0	0.199932	0	0.0108081	2.93165	20.4446	111.046	39.9815	24.9311
ZmERF43	1.32339	8.34508	0.0179492	0.0326627	0	1.25055	24.0507	0.256806	30.7623	3.83665	0	0	0.0196643	0.0204	0	0.0407737	0	0	0.109119	0	0.065812	0.0699141	0.135001
ZmERF44	2.45041	40.2822	0.159336	0.562468	0.291517	0.398041	9.27611	6.45625	28.2818	9.26159	0.15558	0.127542	0	0	0.0905519	1.18402	0.187294	0	0.636454	0.022768	0.0757993	0.200007	0.610846
ZmERF46	1.21457	0.256471	1.28585	1.28682	0.00778097	0.0152559	0.191998	2.96915	8.7571	11.4454	7.89622	6.4558	1.76929	4.63033	1.01635	0.151812	4.0169	0.00672213	30.2268	2.9318	0.562822	12.0018	15.3692
ZmERF47	0.862979	0.949203	0.859971	0.837497	0.0150729	0.0812641	0.201638	5.36304	16.5993	9.28512	6.70645	4.39217	4.23285	10.8877	2.01458	1.38132	5.32279	0.0105656	16.2845	0.468282	0.353427	6.3753	8.12164
ZmERF48	4.57769	0.572375	15.1812	12.1363	19.7272	0.661463	1.1327	12.3983	8.93727	6.14168	8.38432	9.06436	8.6868	13.9959	5.36818	1.48207	14.366	0.0476962	53.0204	18.1493	5.3587	25.0934	20.4363
ZmERF51	10.7101	2.44314	25.0218	24.644	10.3232	0.911248	3.93323	25.648	10.0917	4.57812	12.4738	19.0463	20.0456	20.8588	8.40442	3.4898	25.6332	0.00659693	8.11593	1.9266	1.23104	3.77143	4.49969
ZmERF53	8.82815	3.00889	6.28185	7.20807	44.1567	3.27488	6.75359	6.82187	15.2273	8.9623	5.66933	4.00698	6.93404	12.8707	7.76246	11.9946	4.08598	1.07061	2.8631	0.613129	0.999841	1.64036	1.97367
ZmERF54	135.385	61.6972	112.434	123.159	54.7621	10.6671	25.3188	60.9307	41.1283	34.4162	62.3453	97.9248	92.0893	96.736	59.5449	47.46	143.478	2.89021	29.3872	18.7064	73.826	28.4676	33.9237
ZmERF55	34.6614	25.4521	7.64485	6.99066	11.6787	16.8363	14.4264	4.25641	9.66588	17.519	20.224	27.5571	8.30409	15.3774	12.6021	27.2238	32.4344	8.56992	16.1078	35.4984	76.3431	25.8239	24.2045
ZmERF71	11.0458	14.8765	8.76612	8.35458	1.90802	1.57328	9.42971	8.22221	8.97715	17.4368	4.90653	5.18745	4.52255	4.83041	6.63234	16.7632	8.17517	26.8603	5.06935	12.4961	24.4921	8.45447	9.53471
ZmERF72	9.08911	7.78659	5.22496	4.94966	1.14988	0.736678	4.89853	3.9286	5.68105	5.90691	3.39428	4.3733	2.7429	3.05446	3.09545	6.2925	6.0791	13.1876	2.53047	3.59532	8.15419	3.78339	3.92236
ZmERF73	16.4199	28.7923	7.67216	10.0222	4.48465	7.39645	7.82325	20.041	4.57705	4.79389	5.28222	6.39339	3.39495	3.81166	4.43236	12.8648	8.78619	2.47764	3.88064	7.79189	23.9125	4.88951	4.1697
ZmERF74	9.97376	5.20249	2.40994	2.55013	2.61365	1.7127	3.57892	2.70361	3.96744	5.8433	6.04265	6.65618	2.77945	4.7275	3.92869	4.3005	7.95374	0.395851	4.80167	5.81227	10.7112	6.71662	5.56072
ZmERF81	5.43603	0.48582	17.3715	15.7203	0.163841	0.0826597	3.41218	6.03263	4.55057	2.65803	0.609644	0.951149	0.333201	0.262779	0.863283	0.948978	2.76548	0	0.546799	0.361083	8.74662	1.17121	1.20672
ZmERF89	11.7156	9.98597	0.167296	0.706664	0.354909	0.174466	2.07206	0.711166	2.53047	2.67318	0.0314884	0	0.0514257	0.0865387	0.037056	0.0287865	0.549995	0.170703	0.332383	1.29741	26.9708	3.95589	5.61692
ZmERF99	4.49722	7.86577	3.84814	4.25541	3.89648	44.4017	16.8405	5.46075	3.35704	8.09378	3.23276	3.25832	1.36483	1.64453	2.53306	8.50356	8.35391	0.0236178	8.32088	10.7813	14.1617	7.66139	12.6527
ZmERF103	6.75355	50.2831	20.6619	20.9489	36.3945	10.0187	60.6945	22.0472	35.2141	61.6726	20.6562	24.9645	10.0606	12.991	24.6799	153.457	10.7976	2.39285	8.7282	40.9471	129.464	72.6672	70.7505
ZmERF104	0	0.058717	0.334875	0.286625	3.98426	2.71165	2.83472	4.72311	10.2038	97.387	2.44353	1.42415	1.18941	0.933451	1.0526	2.80597	6.44961	0.00831257	32.165	19.928	54.2734	29.4407	26.925
ZmERF105	0	0.0577203	0.511605	0.36447	0.236083	0.186964	1.26129	6.42596	12.243	59.1714	2.61182	1.48251	0.851559	1.67645	2.41956	23.6934	6.14571	0.0694259	52.6672	46.103	81.139	61.3527	62.3899
ZmRAV2	8.23802	5.20986	9.735	16.0273	1.21124	0.827687	5.52951	2.01029	1.7283	10.3417	11.1088	6.43177	14.7753	10.6034	5.00996	4.80014	29.5424	0.0390253	2.48142	2.16742	4.29317	2.29714	2.68096
ZmRAV3	1.9178	1.35939	2.27335	2.98454	0.410178	2.10528	1.11612	1.58937	0.339956	2.19998	6.39943	3.4951	4.57804	8.93961	7.75449	8.53829	11.2012	0.0619008	0.075028	0.0278598	0.140181	0.122464	0.0887356
ZmRAV4	11.9376	11.2922	31.28	30.1124	3.98769	4.31342	3.82093	2.47967	5.32974	12.419	7.08474	4.12645	24.5799	21.1295	25.0475	13.7658	39.7056	0.0747175	23.1641	17.8081	24.7209	16.2363	13.1666
ZmRAV5	6.41401	4.96705	3.97706	3.98847	2.2835	0.482989	1.01521	3.37918	7.33568	13.6819	1.25273	0.77796	3.28261	3.6678	2.71224	1.23145	5.3342	0	6.44405	6.88223	10.3544	4.57575	3.91231
ZmAP2-2	2.46081	0.0654135	5.46738	6.51674	0.213475	1.22943	3.38173	31.9897	35.1695	15.534	2.91307	5.36061	11.3787	14.5064	4.25766	0.252445	10.7905	0.016554	27.7132	0.766558	0.557995	6.6513	8.1104
ZmAP2-3	0.0288665	0.0264874	3.68842	1.14878	14.4895	0.11526	1.80824	0.560651	1.48531	1.40191	0	0.0770209	0.127021	0	0.0134409	0	0.0992594	0.00767967	0.0101844	0	0.145289	0.190819	0.10222
ZmAP2-4	0.108701	1.47217	0.786386	1.03354	29.9061	0.776959	5.29102	249.595	7.94821	0.256535	0.161743	0.103717	0.182545	0.189726	0.345476	0.271482	0.154643	0.195214	3.68473	1.08138	4.17775	1.42301	1.7334
ZmAP2-5	3.23673	5.57736	3.3416	2.44166	32.122	4.43863	8.8191	366.511	57.3283	7.80699	3.79416	2.95415	0.935606	1.12904	8.53894	0.697919	2.98009	16.2702	36.8405	15.7693	19.418	13.3875	14.3583
ZmAP2-9	0.119959	29.123	0	0.13149	0.0136276	0	0.175125	0.331962	0.121573	1.41247	0.032707	0	0.070098	0	0.0911343	29.7386	0	0	0.174791	0.0447218	0.052933	0.0423785	0.0558999
ZmAP2-10	18.8068	11.5612	20.8675	21.8408	5.83301	2.41432	6.17464	16.8738	11.959	11.7598	17.4654	21.7688	22.2922	18.2239	16.7903	21.6494	26.4334	0.654375	16.4793	10.2821	7.72992	9.93247	10.1466
ZmAP2-11	0	0	0.009466	0	0.0521773	0	0	5.57832	3.32634	1.54245	0.178119	0.0502213	0	0	0	0	0	0	13.9529	0.109581	0.284852	4.5161	6.60178
ZmAP2-12	0	0.073031	0.00866217	0.0275717	0.0837697	0.0393203	0	11.9529	9.84306	2.39463	1.08086	0.658778	0.0220272	0	0	0	0.26972	0.0208195	3.95275	0.0137082	0.955468	1.48855	2.08828
ZmAP2-13	0	0	0.0431889	0.0877246	0.035988	0.0130908	0.0147339	3.66216	16.7238	3.78294	0.260906	0.0582496	0.0245464	0.0122482	0.0151547	0.103711	0.0427054	0.0394968	19.7598	0.0943585	0.270698	5.17203	8.65222
ZmAP2-14	0.0612955	0	0.945867	0.270178	1.14281	6.38671	6.70412	30.0042	9.8581	17.8522	0.00782437	0.019999	7.16813	0.136918	0.0174444	0.0257425	12.3778	0	0.031636	0	0	0	0
ZmAP2-15	0.868691	0.183561	31.6048	24.4142	0.033688	0.229157	0.395566	12.9294	1.82108	6.13689	3.61259	9.83813	133.119	52.1668	2.60815	0.0419868	117.559	0.18896	0	0.0205549	0.047642	0.0152296	0
ZmAP2-16	0	0	1.53636	1.33287	0	0.033396	0.0105222	1.87641	0.46628	1.54565	0.782407	1.74864	14.6034	5.34936	0.65534	0.0106415	9.54688	0	0.0437609	0.05614	0.049819	0.0604227	0
ZmAP2-17	0.21785	0.171769	39.0073	20.0782	0.0273142	0	0.07291	8.77406	0.860418	1.34367	1.61833	4.44555	17.8777	5.74326	0.451847	0.0260025	40.9531	0	0	0	0	0	0.01606
ZmAP2-18	0.569063	0.206458	23.7815	27.4832	0.0509129	0.0746139	0.191686	8.62025	1.40775	2.17616	3.5603	9.29716	38.007	12.4199	2.83245	0.109567	54.2424	0	0.046692	0.0199808	0.0502788	0.0406068	0.0635164
