# Supplementary material for: Wide-Range Portrayal of AP2/ERF Transcription Factor Family in Maize (Zea mays L.) Development and Stress Responses
Source: Genes (Basel). 2023 Jan 11;14(1):194. doi: 10.3390/genes14010194 (PMC9859492; doi:10.3390/genes14010194)
Supplement: Supplementary file 1 [file genes-14-00194-s001.zip › Supplement/Table S6 .xlsx]

## Sheet: Sheet1
Table S6 Transcriptome profiling of 79 tissues in maize (Stelpflug et al., 2016), [86]
gene	Primary_Root_3DAS	Root_MZ_and_EZ_3DAS	Root_DZ_3DAS	Root_CP_3DAS	Root_Stele_3DAS	Primary_Root_GH_6DAS	Root_System_7DAS	Primary_Root_7DAS	Seminal_Roots_7DAS	Primary_Root_Z1_7DAS	Primary_Root_Z2_7DAS	Primary_Root_Z3_7DAS	Primary_Root_Z4_7DAS	Crown_Roots_Nodes1-3_V7	Crown_Roots_Node4_V7	Crown_Roots_Node5_V7	Crown_Roots_Node5_V13	Brace_Roots_Node6_V13	Coleoptile_GH_6DAS	Pooled_Leaves_V1	Topmost_Leaf_V3	Shoot_Tip_V5	Tip_Stage2_ Leaf_V5	Base_Stage2_Leaf_V5	Tip_Stage2_Leaf_V7	Base_Stage2_Leaf_V7	Eighth_Leaf_V9	Eleventh_Leaf_V9	Thirteenth_Leaf_V9	Immature_Leaves_V9	Thirteenth_Leaf_VT	Thirteenth_Leaf_R2	Leaf_0DAP	Leaf_6DAP	Leaf_12DAP	Leaf_18DAP	Leaf_24DAP	Leaf_30DAP	Stem_and_SAM_V1	Stem_and_SAM_V3	First_Internode_V5	Fourth_Internode_V9	Internode_0DAP	Internode_6DAP	Internode_12DAP	Internode_18DAP	Internode_24DAP	Internode_30DAP	Immature_Tassel_V13
ZmDREB1	56.79	14.28	61.21	12.64	46.34	24.56	32.47	20.23	19.22	5.13	0	0	0	0	2.63	11.67	14.16	7.5	6.74	10.25	0	0	0	4.04	0	0	0	28.05	85.94	32.6	0	0	0	0	0	0	0	0	2.87	38.24	16.31	0	22.98	0	14.52	9.4	0	14.39	0
ZmDREB2	29.16	12.52	21.85	21.72	37.33	0	11.68	12.08	3.97	9.41	4.55	12.16	7.61	9.84	5.36	16.15	3.38	1.33	9.85	20.65	0	0	0	0	0	0	0	0	0	0	0	0	0	0	0	0	0	0	2.34	6.3	4.1	0	0	0	0	0	0	0	0
ZmDREB3	2.46	3.1	6.14	0	5.14	0	10.61	16.64	5.08	2.71	0	3.37	11.05	4.52	3.82	9.52	7.68	10.05	6.26	0	0	10.51	0	2.88	0	4	0	15.52	59.54	44.21	0	0	0	0	0	0	0	0	0	28.42	18.79	6.08	10.01	0	8.2	0	0	0	0
ZmDREB5	7.82	6.7	9.34	13.45	0	0	2.48	7.81	0	2.92	0	2.78	10.5	4.64	2.98	3.26	7.1	13.73	14.94	7.61	11.85	0	0	12.58	0	0	4.18	48.55	51.18	79.38	0	0	0	0	0	0	0	0	7.62	5.76	0	0	24.54	0	44.28	3.23	0	4.09	0
ZmDREB6	11.54	27.75	0	0	0	4.76	11.81	4.08	0	10.86	0	2.53	0	3.07	2.21	2.42	6.57	20.78	3.68	0	0	0	36.29	0	0	0	5.45	28.94	63.23	38.25	0	10.71	0	0	0	0	0	6.28	0	4.69	0	0	2.09	3.86	19.56	9.45	8.55	6.59	0
ZmDREB7	40	4.2	45.06	22.21	60.3	25.61	17.01	8.32	10.52	14.52	4.79	0	13.55	3.59	2.33	11.44	9.74	13.63	0	0	0	0	0	0	0	0	0	4.97	16.78	0	0	0	0	0	0	0	0	0	0	4.39	0	0	0	0	18.69	6.06	7.11	9.68	0
ZmDREB9	0	0	2.75	12.88	13.34	39.63	4.34	0	0	0	0	0	0	0	0	0	0	0	0	0	0	0	0	0	0	0	0	0	0	0	0	0	0	0	0	0	0	0	0	0	0	0	0	0	0	0	0	0	0
ZmDREB10	4.09	0	4.72	3.16	13.83	2.5	4.64	4.65	1.35	2.5	2.48	3.8	5.09	1.56	3.08	1.75	1.86	0	1.14	0	0	0	0	0	0	0	0	0	0	0	0	0	0	0	0	0	0	0	0	0	0	0	0	0	0	0	0	0	0
ZmDREB11	16.06	4.86	14.81	5.29	30.73	0	9.03	7.67	6.02	8.45	3.09	2.88	5.53	0	2	6.56	5.24	0	0	0	0	0	0	0	0	0	0	0	0	0	0	0	0	0	0	0	0	0	0	0	0	0	1.47	0	0	10.01	3.04	22.04	0
ZmDREB13	7.76	0	14.36	18.33	8.54	6.21	6.26	9.96	4.11	0	1.5	8.39	9.76	15.53	20.63	15.09	20.22	2.67	0	21.51	14.4	10.17	0	0	0	0	1.84	3.96	7.61	0	0	0	0	0	0	0	0	0	5.79	13.8	5.49	0	2.34	0	0	0	0	0	0
ZmDREB14	48.37	20.28	73.4	69.08	47.3	22.96	29.26	21.06	18.36	1.28	12.67	20.55	23.09	11.51	19.43	43.27	40.67	1.07	0	0	0	3.61	0	1.94	0	0	0	4.58	0	0	0	0	0	0	0	0	0	0	4.44	8.41	0	0	4.36	1.64	0	0	0	0	0
ZmDREB15	5.37	0	17.91	0	26.21	0	0	0	0	0	0	0	0	0	0	0	0	0	12.06	0	5.27	0	0	21.09	0	3.22	0	5.37	3.85	3.76	0	0	0	0	0	0	0	0	0	0	0	0	0	0	0	0	0	0	0
ZmDREB16	6.91	0	3.57	15.23	0	0	0	1.11	0	0	0	0	0	0	0	0	1.49	0	0	0	0	0	0	0	0	0	0	0	0	0	0	0	0	0	0	0	0	0	0	0	0	0	0	0	0	0	0	0	0
ZmDREB17	0	0	10.9	25.52	0	19.47	5.72	1.64	0	0	0	6.74	122.77	0	0	0	0	0	0	0	0	0	0	0	0	0	42.66	12.1	5.26	12.73	20.54	0	0	0	0	0	0	0	0	0	0	0	42.39	2.14	4.08	1.67	0	0	0
ZmDREB18	6.56	0	26.69	71.52	2.53	31.61	17.5	3.71	1.49	0	11.39	19.5	338.85	0	0	0	0.86	0	0	0	0	0	0	0	0	1.99	6.93	0	0	1.92	0	0	0	0	0	0	0	0	0	0	0	0	47.15	0	0	3.08	0	4.48	0
ZmDREB19	0	0	3.28	2.94	1.67	0	2.08	2.84	0.86	0	0	0	82.31	0	0	0.51	0	0	3.98	0	3.8	33.55	0	10.77	0	4.57	29.84	0	0	0	0	0	0	0	1.28	0	0	0	17.02	17.95	15.84	12.36	93.37	0.82	0	32.08	0	0	0
ZmDREB21	25.93	12.75	20.97	52.72	6.04	22.82	42.52	29.91	20.96	21.28	30.13	23.21	44.57	20.94	24.96	27.22	36.01	70.19	52.95	668.72	500.45	34.19	347.16	161.65	651.23	87.28	187.31	259.29	226.8	114.67	185.54	153.2	220.13	225.23	179.75	177.38	195.08	193.2	53.59	28.34	28.04	65.08	79.07	74.77	32.27	34.31	52.95	52.31	44.44
ZmDREB22	22.91	0	82.34	94.03	27.67	37.1	32.29	4.06	0	0	28.05	31.77	509.86	0	0.68	0	1.18	1.71	33.47	3.04	2.17	0	0	0	0	0	237.42	259.46	213.18	156.18	114.82	0	54.36	47.63	0	0	0	0	0	0	0	15.81	538.06	30.04	70.82	5.04	8.47	9.08	0
ZmDREB23	19.64	0	76.02	136.93	13.59	72.05	18.73	2.43	0	0	12.6	18.34	341.46	2.31	0	0	0.99	0	15.02	0	0	0	0	0	0	0	82.3	118.07	75.3	24.21	104.61	0	20.13	6.23	0	0	0	4.25	0	0	0	0	412.81	15.91	136.59	6.01	12.58	8.11	0
ZmDREB24	3.03	0	8.55	17.59	1.01	22.07	5.18	0.56	0	0	3.99	3.54	67.05	0	0	0	0	16.17	13.17	0	0	0	0	0	3.9	0	76.72	23.86	13.27	18.87	43.46	0	26.9	11.64	6.24	0	8.19	4	0	0	0	0	50.81	1.24	13.96	0	3.51	1.71	0
ZmDREB28	4.98	0	1.76	10.62	0	51.51	3.44	2.42	0	0	0	2.24	95.94	0	0	0	0	0	9.94	0	0	0	0	0	0	0	53.38	25.8	51.06	67.69	0	0	62.78	29.29	0	0	0	0	0	0	0	0	301.01	30.53	24.58	0	12.68	3.23	0
ZmDREB29	33.33	0	42.09	72.28	12.82	280.99	35.36	16.31	7.53	0	20.13	41.64	513.37	0	0	0	0	0	35.83	0	0	0	0	0	0	0	101.58	111.33	105.9	106.75	45.07	0	52.72	40.7	0	0	0	6.92	0	0	0	7.17	466.08	90.36	74.98	0	30.41	19.75	0
ZmDREB30	6.41	0	17.1	13.66	5.12	30.72	6.03	5.08	2.16	10.84	6.42	15.91	102.66	0	1.46	0	0	0	8.71	0	0	0	0	0	0	0	85.06	45.94	23.11	4.42	9.38	0	54.2	82.86	2.48	0	9.36	25.51	0	0	0	0	90.72	9.53	0	0	0	6.46	0
ZmDREB31	84.27	5.25	103.82	204.49	40.13	404.14	75.57	79.48	36.06	12.69	109.67	203.01	1028.59	33.04	12.88	16.38	11.33	12.15	66.65	0	0	0	0	0	8.25	0	756.28	300.79	159.9	127.32	181.11	24.34	383.87	592.25	49.34	10.95	153.22	210.32	0	0	6.54	6.63	775.35	306.79	103	4.4	72.68	104.01	0
ZmDREB32	0	0	0	0	0	64.34	0	0.9	0	0	0	4.61	16.48	0	0	0.76	0	0	7.78	0	0	0	0	0	0	0	0	0	0	0	0	0	0	0	0	0	0	0	0	0	0	0	1.18	1.28	0	0	0	0	0
ZmDREB33	5.48	0	2.35	25.18	0	38.16	4.06	1.42	0	0	0	3.13	37.65	0	0	0	0	0	0	0	0	0	0	0	0	0	16.81	0	0	0	0	0	0	0	0	0	0	0	0	0	0	0	48.04	18.38	17.56	0	8.71	5.66	0
ZmDREB37	0	0	3.07	10.78	0	21.36	4.49	0	0	3.27	0	15.96	34.46	0	0	0	0	0	3.2	0	0	0	0	0	0	0	3.04	0	0	0	0	0	0	0	0	0	0	0	0	0	0	0	0	0	0	0	0	0	0
ZmDREB38	0	0	6.34	19.04	0	18.94	2.16	3.61	0	1.2	18.01	15.96	54.8	0	1.02	0	0.58	0	11.48	0	0	0	0	0	0	0	15.54	0	0	0	0	0	0	0	0	0	0	0	0	0	0	0	0	0	0	1.98	0	0	0
ZmDREB39	9.01	0	24.86	24.28	10.39	5.73	37	46.08	14.84	1.37	38.5	41.48	111.34	61.44	72.27	26.47	47.68	25.79	9.33	22.1	13.92	0	20.13	0	28.2	0	45.44	0	0	0	62.23	65.17	74.7	148.5	131.28	103.2	138.24	132.46	4.3	0	5.72	0	98.44	194.67	236.59	231.59	376.21	283.87	0
ZmDREB40	0.67	0	2.67	1.45	0	0	3.35	4.19	1.03	1.29	0.93	1.87	5.66	2.99	3.71	1.49	7.74	2.62	1.24	0	0	0	0	0	0	0	1.38	0	0	0	0	0	0	0.95	2.83	0	6.44	3.87	3.57	1.38	0	0	6	9.31	12.98	14.74	19.59	18.28	2.69
ZmDREB41	36.45	37.17	55.79	46.48	26.72	35.03	82.24	91.68	48.09	39.67	56.08	65.34	194	66.41	63.06	45.11	65	51.49	17.16	16.37	19.86	13.89	4.17	35.74	4.99	23.97	5.18	12.45	21.27	69.74	0	13.31	0	11.44	1.31	0	4.88	6.48	25.37	23.69	16.34	21.59	86.93	47.72	28.54	11.39	29.48	27.88	34.73
ZmDREB42	92.21	41.75	122.37	108.39	97.12	51.73	172.12	180.77	89.03	46.29	103.32	120.96	271.5	110.63	108.9	114.35	138.55	25.5	32.26	39.82	35.94	20.71	19.21	32.04	23.75	30.5	111.39	111.24	107.56	99.88	102.01	121.84	47.38	77.06	55.04	114.22	89.35	140.42	64.38	39.35	31.88	21.61	146.21	93.76	53.33	86.35	75.25	107.49	36.55
ZmDREB43	0	0	0	0	0	0	0	0	0	0	0	0	0	0	0	0	0	0	0	0	0	0	0	0	0	0	0	0	0	0	0	0	0	0	0	0	0	0	0	0	0	0	0	0	0	0	0	0	0
ZmDREB44	0	0	0	0	0	0	0	0	0	0	0	0	0	0	0	0	0	0	0	0	0	0	0	0	0	0	0	0	0	0	0	0	0	0	0	0	0	0	0	0	0	0	0	0	0	0	0	0	0
ZmDREB45	0	0	0	4.48	0	0	0	1.02	0	0	0	7.13	43.04	0	0	0	0	0	0	0	0	0	0	0	0	0	0	0	0	0	0	0	0	0	6.76	0	0	0	0	0	0	0	2.93	0	0	0	0	0	0
ZmDREB47	2.4	3.37	0	0	2.17	16.22	0	2.05	0	3.67	0	1.63	3.75	0	0	2.89	0	2.72	24.7	0	0	0	0	0	0	0	0	0	0	0	0	0	0	0	0	0	0	0	2.63	13.07	0	0	2.52	0	0	0	0	0	0
ZmDREB48	32.22	81.53	4.53	6.36	3.24	40.47	13.03	14.17	11.62	40.97	0	9.9	0	3.43	1.81	2.98	3.16	8.54	15.42	0	0	0	0	0	0	0	0	0	0	0	0	0	0	0	0	0	0	0	0	0	0	0	12.13	0	5.5	0	7.99	0	0
ZmDREB49	40.85	4.23	80.48	101.48	1.39	34.45	32.08	17.15	9.59	5.29	34.31	52.65	72.61	19.5	21.62	12.82	21.38	78.37	50.39	0	0	1.64	0	12.78	0	3.15	2.41	23.08	6.04	48.01	0	0	0	0	0	0	0	0	8.44	16.37	5.56	22.36	101.26	5.34	60.08	4.36	9.74	17.42	5.28
ZmDREB50	20.17	3.92	52.87	71.06	2.65	32.38	12.04	7.08	3.08	2.71	20.94	32.21	37.38	11.16	12.96	9.98	11.97	68.87	38.13	0	0	0	0	4.12	0	0.66	6.74	10.46	11.04	55.64	0	0	0	0	0	0	0	0	7.66	6.31	0	8.88	17.38	1.42	76.35	6.52	7.1	6.58	0
ZmDREB51	26.8	10.46	76.56	74.29	1.55	18.75	33.69	18.43	8.03	7.78	21.01	34.52	72.68	24.73	18.41	6.09	20.59	117.59	34.8	0	0	0	0	0	0	0	3.74	0	0	2.4	0	0	0	0	0	0	0	0	1.62	16.6	0	10.92	10.06	0	0	2.48	0	0	0
ZmDREB53	3.28	2.56	5.36	3.64	1.84	3.16	3.37	2.24	1.48	1.99	1.74	4.22	4.05	3.17	4.42	2.05	4.4	3.84	8.8	1.85	41.87	17.35	1.82	242.28	8.43	125.31	0	28.16	30.82	319.75	0	0	4.12	7.39	1.8	0	0	4.24	21.38	16.52	17.95	0.87	5.22	6.11	5.06	3.98	3.32	2.22	4.76
ZmDREB55	0	0	0	0	0	0	0	1.53	0	0	0	0	0	0	0.71	1.16	0.62	0	1.72	0	11.29	1.54	0	103.38	0	64.43	0	5.21	24.92	257.49	0	0	0	0	0	0	0	0	8.33	4.61	0	0	0.78	0	0	0	0	0	0
ZmDREB56	9.71	0	42.16	14.81	0	7.81	37.06	42.77	12.83	0	20.97	21.97	27.57	23.65	13.99	46.4	71.61	3.86	8.92	0	0	0	0	0	0	0	0	0	0	0	0	0	0	0	0	0	0	0	8.41	9.95	2.44	0	0	0	8.9	2.93	6.18	10.22	0
ZmDREB58	30.13	73.03	4.96	6.77	2.53	16.18	20.57	30.94	13.16	59.57	6.35	24.38	3.27	60.36	35.94	32.65	22.3	8.7	11.62	0	0	2.88	0	0	0	0	0	0	0	0	0	0	0	0	0	0	0	0	6.67	7.73	22.86	0	0	2.42	13.98	12.3	2.32	9.7	7.96
ZmDREB60	5.21	0	7.57	20.83	2.4	0	0	0.72	0	0	0	0	4.75	0	0	0	0.84	0	0	0	0	0	0	0	0	0	0	0	0	0	0	0	0	0	0	0	0	0	0	0	0	0	0	0	0	3.02	4.12	3.51	0
ZmDREB63	0	0	0	0	0	0	0	0	0	0	0	0	0	0	0	0	0	0	0	0	0	0	0	0	0	0	0	0	0	0	0	0	0	0	0	0	0	0	0	0	0	0	0	0	0	0	0	0	0
ZmDREB64	0	0	0	0	0	0	0	0	0	0	0	0	0	0	0	0	0	0	0	0	0	0	0	0	0	0	0	0	0	0	0	0	0	0	0	0	0	0	0	0	0	0	0	0	0	0	0	0	0
ZmDREB68	0	0	0	0	0	0	0	0	0	0	0	0	0	0	0	0	0	5.09	0	0	0	0	0	0	0	0	0	0	0	0	0	0	0	0	0	0	0	0	0	0	0	0	0	0	0	0	0	0	0
ZmDREB69	0	0	0	0	0	0	0	0	0	0	0	0	0	0	0	0	0	0.7	0	0	0	0	0	0	0	0	0	0	0	0	0	0	0	0	0	0	0	0	0	0	0	0	0	0	0	0	0	0	0
ZmDREB70	94.22	54.49	142.29	144.26	200.33	137.49	113.77	143.29	69.33	62.01	91.62	116.26	179.52	94.96	81.45	81.18	86.88	82.24	124.93	73.4	87.24	49.85	126.6	39.94	179.22	59.94	205.31	105.96	103.54	122.82	60.09	71.92	211.26	204.28	120.93	69.45	154.83	106.67	32.77	41.43	70.18	62.68	238.93	105.89	84.27	37.17	62.19	40.52	98.75
ZmDREB74	0	0	0	3.26	0	0	0	0	0	0	0	0	0	0	0	1.5	6.28	2.74	21.86	0	0	0	0	16.12	0	11.61	0	9.27	18.04	158.89	0	0	0	0	0	0	0	0	0	0	0	6.35	28.5	3.75	0	0	0	0	0
ZmDREB75	12.32	0	16.99	37.69	0	0	5.56	3.71	0	9.51	0	15.69	0	3.56	2.12	2.51	11.44	0	2.28	0	0	0	0	0	0	0	0	0	0	0	0	0	0	0	0	0	0	0	0	0	0	0	5.56	0	0	0	0	0	0
ZmDREB76	0	0	0	0	0	0	0	0	0	0	0	0	0	0	0	0	0	0	0	0	15.21	0	0	0	0	0	4.17	16.97	17.5	0	0	0	0	0	0	0	0	0	0	0	0	0	0	0	0	0	0	0	0
ZmDREB77	0	0	0	0	0	0	0	0	0	0	0	0	0	0	0	0	0	3.14	0	24.01	36.1	0	44.28	0	53.06	0	45.09	38.08	21.77	14.19	24.38	22.53	21.61	4.09	16.3	0	24.7	2.38	0	0	0	0	0	1.52	0	0	2.17	0	0
ZmDREB78	3	5.63	7.2	3.02	1.72	9.2	7.21	9.17	4.66	2.31	13.62	8.95	12.83	14.51	15.04	2.3	2.35	14.16	2.82	0	1.81	0	4.13	0	1.44	0	7.15	0	0	0	0	0	0	0	0.69	0	0	1.79	0	0	3.01	0	7.86	1.24	4.72	0	4.06	0	0
ZmDREB79	0	0	0	0	0	0	0	0	0	0	0	0	0.79	13.48	15.01	0	0.54	0	0	0	0	0	0	0	0	0	1.69	0	0	0	0	2.95	0	0	1.48	0	4.45	5.96	0	0	0	0	4.87	0	2.61	1.7	8.08	0	0
ZmDREB80	2.72	0	3.25	3.02	6.82	2.64	6.45	7.27	2.45	0	3.4	4.19	11.64	9.46	9.43	0.98	2.26	11.22	10.73	1.67	1.83	0	9.3	1.36	0	0	57.15	3.34	1.86	10.97	4.85	4.33	43.38	19.63	12.51	0	16.32	1.32	0	0	14.69	1.3	97.81	8.83	23.68	1.73	34.45	0	0
ZmDREB81	32.61	0	29.84	47.7	19.86	16.59	75.78	88.52	38.74	2.56	125.27	84.33	78.8	136.2	151.92	58.73	28.81	54.58	32.76	0	0	9.83	16.85	3.33	6.37	2.19	90.61	45.96	27.59	2.81	5.98	22.55	53.99	30.88	16.33	0	26.19	8.2	1.43	3.57	45.16	10.57	507.38	65.1	75.34	7.79	95.85	24	0
ZmDREB82	52.38	18.9	54.26	44.23	45.52	22.84	18.98	22.1	14.23	24.77	13.23	29.44	18.53	31.57	36.38	26.86	26.09	37.47	2	3.31	7.99	3.98	9.04	1.61	18.64	0	132.51	81.82	32.36	3.31	154.38	118.64	74.91	87.99	55.38	33.51	106.31	59.64	8.32	12.02	45.92	0	250.59	82.75	109.24	61.38	101.68	55.88	0
ZmDREB83	6.75	1.78	12.48	28.49	5.14	40.8	18.96	20.76	7.49	14.48	19.99	32.56	129.38	41.04	42.98	9.03	9.2	23.35	15.01	5.93	6.67	0	0	0	8.76	0	117.73	19.97	15.58	8.74	190.73	7.06	57.7	60.67	33.8	5.1	44.28	33.83	0	0	3.73	3.61	136.15	11.09	17.69	6.08	29.94	6.35	0
ZmDREB84	0	0	0	0	0	82.28	0	0	0	0	0	0	0	13.65	33.46	6.36	7.28	0	0	0	0	0	0	0	0	0	0	0	0	0	0	0	0	0	0	0	0	0	0	0	0	0	0	0	0	0	0	0	0
ZmDREB85	406.85	724.07	236.94	258.72	285.7	351.89	307.45	333.02	220.45	702.33	267.1	356.76	215.94	319.92	320.61	370.29	332.06	268.25	653.07	214.82	246.07	636.38	80.2	585.07	95.17	890.08	353.12	339.24	441.36	824.94	348.14	428.26	331.12	488.01	178.43	274.03	277.63	526.23	605.12	493.68	508.07	680.24	702.11	410.7	446.63	235.76	315.63	289.59	1340.22
ZmDREB86	225.53	59.55	247.14	383.33	230.68	602.01	221.73	285.7	110.77	99.23	203.56	266.78	416.62	202.48	180.03	135.17	208.62	280.72	521.75	79.92	121.8	99.75	200.82	184.96	543.12	115.04	1233.15	770.02	736.19	685.11	472.89	198.71	727.31	765.69	252.42	106.71	375.54	315.06	39.08	53.03	130.87	90.88	1633.37	801.12	306.55	106.35	418.48	372.19	33.22
ZmDREB87	124.56	289.95	22.48	69.84	4.64	28.06	161.67	135.15	100.04	267.66	10.72	149.21	93.48	167.65	117.98	40.06	75.98	1.3	4.22	14	0	0	0	0	14.68	0	67.67	17.55	22.94	15.36	40.1	101.38	0	34.84	10.81	31.17	38.53	60.99	10.86	7.76	0	0	34.74	34.7	31.14	31.18	36.78	45.58	12.11
ZmDREB88	513.65	195.9	571.49	719.81	373.8	232.52	724.27	894.32	453.25	370.4	813.17	723.5	1007.34	2411.07	1830.64	748.45	764.01	303.74	200.2	1398.91	796.93	161.41	703.78	192.77	868.95	130.13	1149.87	416.23	376.35	188.32	1163.78	1156.92	1271.95	997.77	752.24	854.44	609.07	663.86	462.89	311.71	362.18	134.31	1129.41	1228.21	527.78	899.76	823.52	867.78	61.06
ZmDREB89	294.21	156.69	297.97	402.44	264.78	232.76	442.28	571.37	312.96	148.02	305.68	317.12	527.72	502.32	512.6	317.42	453.55	374.94	256.53	1091.98	698.45	135.18	1323.9	140.27	1790.14	97.11	1989.18	875.53	612.54	318.7	1353.62	1129	1652.63	1341.65	704.64	607.01	689.16	603.52	170.55	151.52	276.46	123.57	1522.29	793.76	643.3	346.76	596.05	459.92	90.19
ZmERF2	4.27	0	6.89	6.83	0	0	11.11	14.08	7.44	1.32	13.35	10.34	33.93	17.9	10.27	6.38	8.91	5.4	0	0	0	0	4.47	0	0	0	3.52	0	0	0	0	7.45	0	9.48	12.41	13.97	45.4	58.45	0	0	0	0	0	0	0	0	1.97	0	0
ZmERF3	0	0	0	0	0	0	0	0	0	0	0	0	0	0	0	0	0	0	0	0	0	0	0	0	0	0	0	0	0	0	0	0	0	0	0	0	0	0	0	0	0	0	0	0	0	0	0	0	0
ZmERF7	2.94	0	11.81	15.73	5.02	2.07	10.37	12.97	3.33	2.04	2.09	9.5	57.51	7.8	7.72	16.9	7.88	50.49	19.48	19.17	19.43	1.83	20.19	12.75	0	4.16	30.26	4.02	2.28	8.47	0	3.51	0	0	1.89	8.63	0	18.98	15.68	10.86	13.4	2.52	15.84	11.51	76.53	43.48	52.07	46.24	3.73
ZmERF8	0	0	2.41	7.16	0	0	3.34	1.93	0.85	0.98	0	5.19	13.26	0.95	0.6	0.49	0	3.63	21.15	2.67	3.5	0	0	0	0	0	0	0	0	0	0	0	0	0	1.08	0	2.99	7.39	0	0	0	0	0	0	0	0	0	0	2.11
ZmERF9	0	0	1.09	1.79	1.05	3.98	0.83	3.14	0.86	0	0	0	0	0	0	0	0	1	0.81	0	0	0	0	0	0	0	0	0	0	0	0	0	0	0	0	0	0	0	0	0	0	0	0	0	0	0	0	0	1.43
ZmERF10	6.13	0	13.45	29.87	6.94	72.46	9.51	5.59	4.06	0	6.19	20.53	142.85	0	0	0	0.73	0	1.75	0	0	0	0	0	0	0	334.9	80.65	44.93	28.23	43.01	0	0	10.03	0	0	0	0	0	0	0	0	88.65	5.49	21.39	0	8.74	0	0
ZmERF11	14.62	0	12.85	64.71	6.14	142.88	15.26	7.63	2.82	1.44	7.92	22.97	172.86	0	0	0	0	0	24.66	0	0	0	0	0	0	0	283.89	57.58	64.83	65.53	34.46	0	155.68	110.3	4.54	0	33.34	48.96	0	0	0	5.2	640.73	89.07	164.8	0	86.31	30.31	0
ZmERF12	169.65	44.02	236.3	219.35	188.18	139.13	227.4	274.79	159.65	50.28	170.97	153.84	194.9	191.19	212.8	390.86	472.65	272.91	139.28	34.14	37.61	166.91	5.53	100.08	5.68	68.58	55.95	152.14	188.41	222.1	110.88	147.15	54.38	102.96	39.74	48.9	110.98	240.75	118.82	130.4	220.34	134.8	456.55	313.45	557.9	431.49	385.3	751.65	257.34
ZmERF14	1005.45	164.29	1533.12	1635.07	694.66	677.45	1117.56	1238.16	764.32	181.35	1182.46	666.28	915.95	680.87	759.65	1320.33	1221.37	847.76	241.97	373.5	195.62	198.15	143.11	96	218.75	62.5	662.22	281.9	183.04	151.99	731.88	691.12	608.48	711.12	308.96	266.58	320.1	348.55	266.56	261.54	385.43	161.08	1162.47	1768.09	1214.28	2051.85	1322.5	2425.37	268.24
ZmERF15	24.36	49.18	24.93	4.42	38.12	16.37	16.93	17.99	14.84	123.13	16.86	7.65	4.66	58.3	32.88	33.32	12.82	137.76	26.45	0	0	21.29	0	10.1	0	53.06	4.56	19.25	12.21	0	0	0	0	0	0	0	0	0	55.13	35.62	25.15	0	10.17	0	24.81	0	0	0	279.53
ZmERF16	0	0	0	0	0	0	0	0	0	0	0	0	0	0	0	0	0	0	0	0	0	0	0	0	0	0	0	0	0	0	0	0	0	0	0	0	0	0	0	0	0	0	0	0	0	0	0	0	0
ZmERF17	236.05	231.12	316.4	346.94	256.06	341.05	337.08	442.07	209.69	284.56	337.32	391.24	494.11	386.92	359.93	293.98	319.23	324.48	407.03	262.25	216.19	304.76	187.08	261.47	203.31	168.27	295.73	133.86	99.17	203.85	291.11	284.14	339.37	367.6	326.79	325.47	334.95	373.12	300.04	263.91	277.77	207.02	202.15	171	247.86	247.25	221.48	271.22	231.31
ZmERF18	236.66	343.97	175.04	186.13	236.28	350.65	294.52	356.51	195.51	422.77	237.72	330.04	264.21	461.35	459.73	674.5	608.47	1156.61	671.61	143.42	257.13	833.43	91.74	677.01	114.97	367.31	179.62	502.65	515.52	659.79	315.51	312.01	258.84	231.57	205.71	208.33	280.22	201.53	353.26	390.68	871.17	596.86	1462.54	1304.78	1110.13	1198.26	1467.81	1547.58	419.18
ZmERF19	0	3.81	8.93	4.25	2.07	2.32	20.21	19.73	7.73	63.22	34.78	1.59	17.89	135.79	51.83	16.74	11.26	9.79	7.61	0	2.6	9.13	0	0	0	9.32	3.66	16.34	11.18	3.17	0	0	0	0	1.94	0	13.24	12.04	5.85	6.21	11.22	13.51	8.54	2.62	51.3	6.23	6.83	6.4	68.96
ZmERF20	26.09	33.8	36.58	19.96	21.43	15.42	47.54	60.06	21.97	243.4	110.4	11.16	42.78	279.51	87.98	41.17	14.56	26.62	35.78	4.51	2.54	29.62	0	0	0	15.68	0	4.46	3.1	4.22	0	0	0	0	2.19	0	0	5.69	42.23	53.17	19.57	40.18	2.86	1.27	109.05	7.85	0	17.72	353.74
ZmERF22	0	0	0	0	0	0	0	0	0	0	0	0	0	0	0	0	0	0	0	0	0	0	0	0	0	0	0	0	0	0	0	0	0	0	0	0	0	0	0	0	0	0	0	0	0	0	0	0	0
ZmERF23	0	0.01	0	0	0.01	0.7	0.01	0	0	0.03	0.01	0.01	0.02	1.01	0	0	0	0.46	0.65	0.01	0	0	0	0	0	0	2.37	0.09	1.1	0.14	0.18	0	0.18	0.02	0	0	0.05	0	0	0	0.02	0	0.12	0	0.16	0	0	0	0.08
ZmERF25	3.65	2.01	3.99	1.86	0	0	1.63	3.37	2.31	1.26	10.8	4.13	1.82	0	2.71	1.55	0.86	0	0	0	0	0	0	0	0	0	0	0	0	0	0	0	0	0	0	0	0	0	0	0	0	0	0	0	0	0	0	0	0
ZmERF26	64.46	50.14	162.68	129.52	71.57	110.41	158.93	144.8	69.63	40.12	109.43	175.59	365.22	47.32	46.69	29.08	38.3	26.42	50.1	32.28	18.04	16.25	0	18.76	6.46	15.05	171.71	93.16	46.04	41.37	19.44	13.17	64.65	144.58	15.76	19.81	61.71	157.66	59.09	43.39	23.84	0	137.2	98.93	98.96	53.86	99.64	318.23	134.08
ZmERF27	39.09	16.87	94.78	64.62	34.62	68.97	88.85	91.94	50.87	10.06	54.31	77.13	194.91	19.37	15.39	11.54	18.01	9.03	16.01	20.33	15.88	4.69	5.98	1.63	5.45	0.84	97.46	44.99	24.76	5.44	9.38	25.24	29.39	47.22	12.46	12.8	17.62	47.67	26.46	25.01	11.37	0	42.9	46.45	45.37	40.19	48.06	128.44	9.4
ZmERF28	9.91	1.57	54.7	27.88	17.99	30.66	31.63	27.93	16.05	4.34	50.19	27.59	52.36	28.36	20.31	13.79	11.5	1.79	6.47	6.95	3.01	3.02	0	0	6.7	0	378.88	44.28	23.55	7.68	199.73	135.09	48.78	81.42	37.2	22.94	46.99	79.66	8.18	9.05	0	0	9.61	9.25	8.65	3.85	12.5	22.43	4.65
ZmERF29	9.54	5.9	17.67	6.18	17.52	0	11.51	20.4	12.13	60.86	64.98	0.8	4.53	254.15	138.91	10.96	10.88	27.48	0.65	0	0	0	0	0	0	0	0	0	0	0	0	0	0	0	0	0	0	0	0	0	4.35	0	0	0	17.39	0	0	0	23.1
ZmERF30	194.51	41.02	301.6	253.64	237.75	420.92	223.62	328.4	144.44	36.03	213.76	196.17	493.72	310.17	255.12	202.99	230.23	172.13	285.59	129.7	120.21	241.16	115.87	186.5	123.41	121.33	959.92	752.06	623.69	551.27	295.01	243.89	727.22	701.69	169.41	164.81	317.99	520.76	109.46	219.76	231.03	104.59	1726.69	844.6	1492.64	512.96	1148.27	971.37	90.87
ZmERF31	31.16	17.45	50.81	47.32	27.22	78.56	57.22	75.11	30.85	15.05	58.76	50.76	116.71	78.14	48.6	45.02	42.71	47.5	79.25	106.75	87.04	72.45	130.37	66.51	78.79	76.23	349.53	254.17	314.72	212.44	389.7	488.63	332.26	408.09	192.94	225.89	257.88	349.12	42.62	65.68	70.18	52.28	402.6	104.88	317.89	30.27	235.82	194.19	63.07
ZmERF32	87.65	24.72	141.53	153.27	25.11	157.66	117.39	130.23	63.63	22.62	74.4	76.44	267.15	74.66	53.98	51.43	74.77	30.02	61.17	20.38	3.92	20.14	12.94	24.86	18.11	12.46	654.21	259.85	189.44	158.36	179.53	90.71	133.55	172.19	26.93	13.98	77.6	84.31	21.68	25.9	18.61	18.38	414.95	256.15	317.55	70.09	238.15	181.64	4.92
ZmERF33	158.42	45.12	287.06	276.13	129	374.43	173.32	156.38	92.16	63.68	165.17	190.99	632.42	88.78	95.64	85.76	117.15	104.73	165.68	65.55	41.16	113.03	26.45	83.31	41.85	60.61	1330.44	716.81	731.11	468.83	432.71	275.31	414.63	386.63	78.58	55.86	128.56	259.4	78.03	81.19	133.16	76.69	1096.49	333.07	632.76	122.05	377.95	326.24	39.31
ZmERF34	9.89	0	13.6	7.32	3.98	48.18	12.87	19.06	10.71	4.23	10.16	9.63	25.09	20.47	14.08	14.23	27.69	9.17	24.97	9.98	1.6	4.97	23.43	7.18	13.72	1.39	616.36	244.03	133.75	106.99	205.09	258.3	102.49	104.99	30.65	22.94	53.26	68.32	4.86	9.17	10.45	3.44	210.64	69.94	164.49	60.59	235.77	149.35	1.26
ZmERF35	65.35	8.39	73.43	98.32	8	220.6	53.94	68.65	36.26	1.76	40.28	39.44	171.09	31.67	13.73	0	19.79	16.49	80.06	39.6	8.73	0	28.51	0	0	0	970.02	270.92	133.71	68.55	257.09	188.15	200.7	208.59	92.18	63.8	201.72	267.06	7.7	10.65	0	0	334.29	167.05	414.17	45.9	366.88	296.06	0
ZmERF36	95.87	41.3	113.59	133.84	51.19	237.71	44.33	89.14	44.12	32.27	89.28	85.2	288.88	38.81	21.33	19.15	17.62	45.67	90.73	60.62	52.78	38.2	100.27	34.94	101.63	18.66	1087.51	473.31	313.03	253.43	472.97	151.79	417.01	599.36	179.57	97.23	331.63	334.17	14.57	23.65	32.76	51.61	652.93	167.89	168.97	16.68	149.6	105.71	12.41
ZmERF37	66.87	2.27	84.74	113.21	15.41	133.2	30.9	35.24	19.29	6.69	35.07	32.12	133.6	13.97	4.13	7.62	6.2	22.43	67.73	2.59	5.36	7.05	0	4.38	0	1.67	705.57	478.53	262.41	156.34	106.91	34.64	201.91	228.6	55.75	0	108.86	105.69	3.99	0	6.02	26.93	492.79	145.68	231.24	6.92	150.22	80.69	2.06
ZmERF38	63.66	29.08	110.27	128.64	0	45.07	104.97	112.88	30.36	21.87	59.96	113.71	244.01	111.01	68.47	29.11	35.3	0	22.43	0	0	0	0	0	0	0	0	0	0	9.62	0	0	0	0	0	0	0	0	16.19	0	0	0	3.79	5.62	17.6	2.74	8.45	9.6	0
ZmERF39	99.57	13.38	125.62	84.27	13.59	161.12	199.5	189.87	93.39	14.32	49.89	76.18	275.75	72.12	33.12	23.11	198.63	18.74	39.25	26.59	0	0	43.96	4.13	0	0	1722.47	767.6	382.74	187.7	627.22	217.59	54.6	76.13	0	0	116.03	66.51	24.42	23.04	0	0	344.53	172.75	157.89	50.12	187.39	274.48	0
ZmERF40	66.21	16.02	98.13	93.28	0	4.64	261.8	321.58	95.92	22.61	71.11	90.32	215.12	38.12	45.58	22.25	43.51	7.49	8.73	0	0	0	0	0	0	0	0	0	9.88	0	0	0	0	0	0	0	0	3.56	20.47	3.12	0	0	46.19	0	7.45	1.86	33.67	160.35	0
ZmERF41	329.34	169.47	611.46	583.62	97.3	421.57	894.8	979.67	521.54	226.4	595.46	486.15	834.99	446.12	427.92	330.51	317.68	7.74	72.58	20.03	2.86	2.25	0	0	0	0	1.55	0	0	0	0	0	0	2.22	0.78	3.56	0	26.13	133.1	57.05	16.59	0	4.02	2.94	32.1	3.4	4.59	16.36	0
ZmERF44	0	0	0	0	0	0	0	1.83	0	0	0	1.36	0	0	0	0	0	1.41	8.07	0	0	0	0	0	0	0	0	0	0	0	0	0	0	0	0	0	0	0	0	0	0	0	0	0	0	0	0	0	0
ZmERF45	0	0	0	0	0	0	0	0.53	0	0.39	0	0.91	1.9	4.63	0	0	0	0	2.36	32.69	20.2	0	6.22	0	0	0	8.39	0	0	0	33.91	14.6	6	8.88	15.99	24.37	6.19	20.72	0	0	0	0	0	0	2.37	0	0	0	0
ZmERF48	24.16	50.39	3.67	4.63	9.86	29.71	17.74	17.11	15.51	69.28	19.18	32.32	4.83	13.31	14.86	32.93	23.14	101.04	60.08	0	0	13.16	0	1.09	0	12.5	0	0	0	0	0	0	0	0	0	0	0	0	43.11	29.3	63.44	25.45	1.62	0.62	4.71	0	0	0	6.54
ZmERF49	10.25	23.93	0	1.22	1.2	14.8	8.8	11.67	10.44	31.91	15.56	16.13	0	8.57	10.8	10.78	6.45	19.17	86.68	0	0	10.62	0	4.23	0	45.75	0	2.5	8.35	4.59	0	0	0	0	0	0	0	0	48.79	24.45	6.89	21.6	14.72	6.17	2.21	1.64	2.96	0	9.06
ZmERF50	50.4	109.46	38.09	30.94	28.23	30.73	20.77	20.17	13.55	74.37	25.46	18.95	7.05	37.44	31.54	40.65	31.59	24.56	32.84	4.04	3.18	34.56	0	10.66	2.81	35.31	14.95	17.88	13.77	33.32	0	0	0	0	1.82	0	5.42	7.53	59.24	50.67	22.86	35.87	51.29	26.56	34.94	12.7	19.44	17.63	47.26
ZmERF51	2.53	0	2.83	0	1.26	0	1.57	6.03	1.4	0	0	0	5.45	4.04	4.09	1.04	4.11	1.24	0	0	1.54	0	19.32	0	2.99	0	13.36	0	0	0	17.19	26.62	7.56	13.73	6.3	6.28	16.74	16.38	3.75	5.51	0	0	1.06	1.86	8.41	7.6	7.53	7.13	0
ZmERF53	13.23	20.61	9.77	8.15	8.93	20.46	24.95	26.83	16.03	19.1	22.56	20.24	34.95	40.48	24.98	16.6	20.67	17.83	30.29	2.28	0	46	0	11.76	0	40.26	10.95	2.88	6.82	18.19	6.12	5.65	0	16.94	3.83	3.65	10.67	16.65	53.55	60.39	32.13	25.06	25.26	28.71	38.79	36.92	35.95	41.73	93.83
ZmERF55	3.91	3.78	9.21	2.93	12.82	5.73	9.6	16.08	5.03	2.61	17.69	8.53	11.63	29.86	23.75	8.11	7.95	22.98	6.52	39.67	70.46	12.69	175.38	16.3	119.6	44.31	54.77	0	2.13	6.47	53.09	41.22	129.17	66.2	109.05	54.89	86.62	56.76	10.54	12.1	11.33	68.43	57.33	47.47	45.82	25.96	54.99	29.28	46.93
ZmERF56	102.75	81.43	116.49	98.94	116.77	101.45	148.66	162.64	92.58	82.66	137.32	135.67	166.25	201.41	169.17	177.82	201.75	141.16	117.89	70.14	77.24	239.89	105.95	91.88	97.29	160.21	142.7	124.16	106.84	104.74	197.93	196.21	160.28	177.33	212.38	163.97	255.61	196.97	169.33	205.39	206.62	154.8	232.81	196.09	238.76	253.05	297.96	267.86	248.98
ZmERF57	91.61	102.35	103.9	75.62	35.3	103.36	117.41	121.45	83.83	78.75	64.11	59.43	106.85	91.19	79.11	73.91	76.38	75.26	41.74	148.74	86.84	49.38	341.03	43.87	176.38	47.63	144.14	76.17	87.1	75.19	156.22	200.93	65.65	63.76	196.62	130.96	298.17	306.3	37.37	61.49	54.04	41.32	64.3	45.01	72.56	70.35	67.26	78.33	65.74
ZmERF59	142.19	221.81	161.61	93.42	145.4	159.11	151.65	186.82	105.08	210.51	183.42	161.63	324.66	306.76	242.98	212.78	235.97	419.67	189.88	82.64	118.66	170.04	101.7	134.29	137.1	222.88	476.22	174.93	151.52	190.22	370.61	442.12	551.65	602.85	367.44	443.5	208.89	272.87	259.41	255.26	232.76	244.89	483.1	516.66	377.69	344.98	353.27	456.53	374.32
ZmERF62	0	0	0	0	0	0	0	0	0	0	0	0	0	0	0	0	0	0	0	0	0	0	0	0	0	0	0	0	0	0	0	0	0	0	0	0	0	0	0	0	0	0	0	0	0	0	0	0	0
ZmERF63	0	0	0	0	0	0	0	0	0	0	0	0	0	0	0	0	0	0	0	0	0	0	0	0	0	0	0	0	0	0	0	0	0	0	0	0	0	0	0	0	0	0	0	0	0	0	0	0	0
ZmERF64	2.16	0	18.35	1.38	14.88	8.51	4.91	1.95	1.57	0	12.41	0	0	4.79	1.25	6.89	0.5	0	0	0	0	0	0	0	0	0	0	0	0	0	0	0	0	0	0	0	0	0	0	0	0	0	0	0	0	0	0	0	0
ZmERF67	4.03	0	8.06	1.89	10.19	0	18.49	33.84	16.66	2.77	11.14	11.28	25.5	16.62	16.94	10.1	9.65	0	2.63	23.39	40.46	0	75.09	0	90.4	0	77.46	31.42	0	0	36.25	37.15	26.4	29.42	30.92	21.56	51.26	59.71	3.94	2.49	0	0	5.72	3.74	3.76	7.56	0	8.49	0
ZmERF68	0	0	0	0	2.62	0	7.15	7.28	0	0	0	11.87	0	0	1.51	0	3.92	0	0	0	0	0	0	0	0	0	0	0	0	0	0	0	0	0	0	0	0	0	0	0	0	0	0	0	0	0	0	0	0
ZmERF70	0	4.18	0	1.57	4.99	0	2.33	2.58	1.39	9.92	0	7.29	1.29	7.09	9.89	6.53	5.22	0	0	0	0	0	0	3.86	0	0	0	0	0	0	0	0	0	0	0	0	0	0	0	0	0	0	0	0	0	0	0	0	0
ZmERF80	24.54	24.23	25.83	28.37	26.89	18.65	31.29	35.71	20.39	18.99	16.34	18.33	24.08	27.18	25.9	25.08	31.46	24.99	13.29	33.81	29.82	7.39	48.06	17.68	45.57	16.48	45.83	57.91	90.51	93.77	68.85	72.43	0	16.74	19.82	16.4	42.75	26.91	12.32	17.22	26.39	15.12	29.64	27.47	19.6	19.61	24.5	27.21	13
ZmERF81	19.8	9.68	23.42	12.41	27.2	15.11	21.37	23.85	11.39	13.36	14.89	15.65	19.52	20.4	17.22	22.47	19.01	12.84	15.3	32.98	40.82	14.34	82.77	24.24	73.43	18.88	32.93	27.44	39.53	58.86	30.7	41.8	22.04	15.92	29.92	28.66	34.07	37.31	12.39	14.61	25.48	12.36	15.6	19.72	12.19	12.41	20.95	19.63	16.18
ZmERF82	39.88	30.09	71.35	61.28	64.33	55.38	49.39	43.02	26.21	36.67	45.58	44.29	108.23	37.07	32.36	33.5	36.38	54.49	38.79	51.26	61.2	29.53	62.35	31.72	65.16	28.18	226.43	133.85	82.98	61.14	140.18	111.33	104.78	107.7	94.5	61.85	132.49	105.66	21.64	25.09	34.61	35.87	148.08	92.66	158.3	73.35	117.8	87.59	14.71
ZmERF83	25.97	30.49	36.55	25.35	25.78	21.2	26.77	25.23	18.88	21.27	19.9	24.76	30.66	33.58	28.16	31.32	37.98	19.79	24.45	35.55	21.46	30.15	21.55	19.72	26.51	21.65	48.58	26.77	30.56	34.47	88.03	81.12	17.35	21.58	29.3	34.27	22.04	26.07	31.05	25.9	30.54	19.01	38.9	31.95	28.68	29.55	35.66	29.71	19.58
ZmERF85	0	0	0	0	0	0	0	0	0	0	0	0	0	0	0	0	0	0	0	0	0	0	0	0	0	0	0	0	0	0	0	0	0	0	0	0	0	0	0	0	0	0	0	0	0	0	0	0	0
ZmERF86	0	0	0	0	0	0	0	0.46	0	0	0	0	0	2.12	0	0	0	0	0	0	0	0	0	0	0	0	0	13.3	29.94	0	0	8.91	0	0	9.51	10.76	13.25	8.42	0	0	0	0	0	0	7.98	0	0	0	0
ZmERF87	0	0	1	0	0	1.05	0	0.44	0	0	0	0	0.68	0	0	0	0	0	1.28	0	0	0	0	1.13	0	1.05	1.62	0	2.81	8.33	0	0	0	0	0	0	0	0	0	0	0	0	0	0	0	0	0	0	0
ZmERF88	2.09	0	6.45	11.21	1.54	15.62	3.93	5.33	0	0	6.22	8.11	20.35	1.84	1.28	1.29	1.85	3.06	10.27	7.95	0	0	17.61	0	14.63	0	87.72	30.8	17.26	8.21	112.13	65.03	55.75	56.62	18.97	26.92	5.81	22.5	0	4.38	0	0	48.04	3.96	32.43	1.29	5.37	0	0
ZmERF90	0	0	0	0	0	0	0	0	0	0	0	0	0	0	0	0	0	0	0	0	0	0	14.42	0	0	0	59.17	0	0	0	133.6	32.97	0	0	0	0	0	0	0	0	0	0	0	0	0	0	0	0	0
ZmERF97	47.18	12.51	221.63	125.13	6.07	83.81	101.46	64.79	46.97	7.67	82.44	31.15	107.2	9.63	8.08	2.03	8.97	0	13.74	0	0	0	0	0	0	0	0	0	0	0	0	10.88	0	12.03	0	0	0	12.89	5.92	5.52	0	0	0	0	0	0	0	5.74	0
ZmERF103	8.39	6.48	5.65	31.68	0	0	1.8	3.09	0	0.83	0	12.99	8.43	3.14	1.43	0	0.78	0	0	0	0	0	5.08	0	0	0	3.63	0	0	0	9.74	43.58	0	19.85	19.61	15.2	75.83	43.97	0	0	0	0	7.94	29.34	45.89	63.62	102.58	59.07	0
ZmERF104	3.24	0	3.9	5.94	0	1.67	3.01	3.73	3.08	0	0	0.81	3.12	0	0.56	0	0.68	0	0	0	0	0	0	1.55	0	0	0	0	0	13.18	0	8.11	0	0	1.63	0	0	0	0	0	0	0	1.03	0.76	1.61	2.7	1.27	2.2	0
ZmRAV2	26.62	33.98	61.44	64.04	13.03	96.8	46.82	40.85	23.99	49.43	52.51	57.67	151.37	30.37	27.39	17.5	17.75	42.51	23.4	92.94	89.49	1.35	114.05	4.3	34.93	0	166.1	35.2	21.46	16.56	352.35	253.89	62.66	92.58	95.34	140	153.37	193.03	16.1	16.64	8.1	0	19.01	9.95	16.68	3.53	11.42	12.68	7.25
ZmRAV3	10.37	12.78	21.99	23.72	1.73	47.93	12.69	12.72	5.6	9.51	8.05	19.16	41.9	7.88	5.27	3.56	1.45	4.68	24.28	0	0	0	0	0	0	0	9.89	8.66	0	2.44	4.15	12.61	0	22.15	3.51	4.2	19.96	40.77	4.82	3.14	0	0	4.93	0	5.76	0	0	0	7.37
ZmRAV4	1.13	0	2.8	2.79	2.41	0	8.23	9.64	2.9	0	1.62	1.31	41.47	13.74	9.22	1.43	0.84	1.27	32.18	12.27	7.76	3.94	0	0	0	0	43.53	0	0	0	61.64	52.05	33.93	73.03	48.81	85.9	39.62	112.07	11.33	11.33	8.67	0	8.79	17.09	12.4	5.64	9.62	36.81	10.66
ZmRAV5	0	0	0	0	0	0	3.76	2.75	0	0	0	0	2.25	0	0	0	1.26	0	0	0	2.27	0	0	0	0	0	57.39	0	0	0	39.14	50.66	27.05	31.43	16.89	14.93	13.83	24.31	0	0	0	0	0.88	2.32	3.5	1.72	0	2.65	0
ZmSolo	20.8	19.73	35.04	72.1	43.52	16.51	21.16	25.42	12.8	36.49	7.92	31.82	28.61	36.19	31.05	38.21	29.9	17.78	7.34	203.94	175.36	0	448.3	20.82	199.86	0	28.46	0	0	0	79.31	87.39	265.83	194.91	338.81	223.71	184.5	127.16	6.42	10.06	24.16	0	21.29	58.3	16.54	33.1	33.01	34.29	0
ZmAP2-1	560.35	293.99	744.74	710.41	854.45	269.21	366.84	442.19	222.44	324.79	405.26	546.91	725.03	164.52	152.27	146.13	105.49	193.16	248.02	404.66	279.41	33.09	68.05	21.9	56.14	2.57	40.75	13.88	4.15	0	5.66	8.16	29.51	31.22	10.58	18.88	10.03	35.89	196.49	103.76	83.23	0	9	8.53	4.07	8.5	4.28	6.97	0
ZmAP2-2	905.4	608.45	788.31	1669.7	919.25	437.41	584.18	638.43	409.04	575.15	439.42	602.32	907.6	558.51	606.78	451.97	357.1	389.43	212.75	871.2	604.91	22.7	561.48	30.97	280.34	4.23	154.69	64.14	53.73	1.25	94.76	113.7	70.48	118.38	140.68	146.44	124.71	181.02	161.9	146.37	144.49	0	12.84	33.5	11.29	18.45	14.51	12.19	0
ZmAP2-3	20.71	16.15	33.44	25.86	37.88	27.16	60.48	65.47	31.89	23.93	49.69	56.54	67.89	76.43	92.61	170.32	184.84	161.27	41.44	26.6	33.97	133.83	53.9	29.81	41.03	11.45	47.9	96.36	99.72	36.93	68.3	69.41	15.8	18.09	57.59	73.78	39.88	85.73	57.85	109.16	158.13	49.6	74.11	82.18	193.6	310.89	157.27	113.04	46.33
ZmAP2-4	3.55	0	2.53	5	7.66	3.03	11.12	12.33	3.84	2.42	8.8	9.86	19.62	14.15	11.78	14.22	15.48	17.31	8.79	196.94	64.75	19.63	25.5	19.87	67.6	8.75	33.8	33.44	37.94	26.26	22.21	12.39	9.08	21.28	15.7	17.05	5.65	15.99	22.51	22.59	23.81	25.9	20.41	20.73	19.52	27.27	24.11	15.77	15.46
ZmAP2-5	272.16	177.54	294.82	333.68	447.52	177.25	93.39	95.59	62.61	95.95	81.83	134.99	124.87	121.19	113.61	151.38	127.67	240.35	154.14	115	102.18	59.51	32.51	86.73	30.26	73.9	35.16	108.29	151.28	137.6	30.67	29.35	23.58	67.42	25.94	39.37	33.16	64.78	128.93	136.76	122.37	43.05	46.15	47	46.76	84.12	49.83	60.71	99.76
ZmAP2-6	75.32	53.19	61.07	118.36	45.04	53.18	19.9	20.19	14.41	24.68	17.02	30.27	33.32	24.69	20.46	15.64	15.72	17.42	49.54	20.66	15.22	15.7	0	8.21	1.41	7.25	1.39	2.08	2.58	10.88	0	2.05	0	0	1.56	0	0	1.28	37.64	27.52	28.78	7.41	4.35	3.41	7.21	3.83	5.01	4.24	23.66
ZmAP2-7	5.27	0.85	3.77	9.35	0	1.22	0	0	0	2.41	0	0	0	0	0	1.26	0.19	0	22.81	7.78	22.84	10.09	7.99	8.78	0	0	0	0	1.95	0	0	0	0	0	0	0	0	0	40.64	29.78	4.24	0	1.57	0	0	0	0	0	2.91
ZmAP2-8	0	0	0	0	0	0	0	0	0	0	0	0	0	0	0	0	0	0	0	0	0	0	0	0	0	0	0	0	0	0	0	0	0	0	0	0	0	0	0	0	0	0	1.04	1.27	2.11	0	6.42	3.03	0
ZmAP2-9	10.15	33.22	2.7	2.6	4.25	15.57	19.13	22.93	11.73	53.42	25.02	39.16	11.47	29.71	27.1	31.33	32.06	193.42	31.61	0	1.27	25.7	0	5.9	0	16.84	0	0	0	1.8	0	0	0	0	0	0	0	0	36.77	25.98	54.89	9.46	1.17	0	0	0	0	0	27.01
ZmAP2-10	2.4	0	11.84	1.81	10.39	7.79	2.71	0.91	0	0	5.23	0	0	0.81	0.63	0.7	0	1.64	0	0	0	0	0	0	0	0	0	0	0	0	0	0	0	0	0	0	0	0	0	0	0	0	0	0	2.12	0	0	0	0
ZmAP2-11	9.8	5.92	12.2	16.51	2.51	4.46	29.98	35.01	20.57	5.05	24.77	23.3	77.29	10.58	9.61	6.74	9.48	3	9.48	10.12	7.56	0	0	3.77	0	2.81	0	0	0	1.28	0	0	0	4.66	0.82	0	2.42	5.58	2.78	3.25	3.81	0	2.84	0.67	7.6	0	0	2.26	0
ZmAP2-12	61.39	109.43	28.08	46.95	10.97	43.01	52.91	50.32	34.77	133.13	23.12	75.34	73.05	21	27.05	33.01	30.45	91.7	20.73	0	5.63	11.27	0	30.33	0	24.45	0	0	1.95	30.62	0	0	0	0	0	1.76	3.28	3.13	16.57	15.23	14.02	14.94	4.02	2.12	30.58	5.17	38.54	25.14	13.68
ZmAP2-15	1.41	0	1.58	0	0	0	7.81	8.42	3.51	0.73	4.96	4.36	9.55	2.87	1.11	1.93	5.99	0	5.87	32.83	61	0	0	6.69	0	12.54	10.99	10.91	18.73	14.06	8.03	3.71	0	2.84	0	0	0	0	7.55	5.74	0	0	2.5	1.05	0	0	0	0	15.05
ZmAP2-16	0	0	2.28	1.21	0	0	2.94	2.83	1.43	0	1.36	0	5.53	0	1.42	0.8	0	0	109.48	29.7	28.77	0	12.74	0	37.31	0	27.89	96.86	38.5	0	69.16	13.38	59.06	21.45	26.7	27.08	3.17	9.73	0	0	0	0	12.19	45.09	26.99	29.82	30.9	37.24	0
ZmAP2-17	50.58	69.32	44.47	45.29	50.02	57.44	49.81	56.55	29.99	66.76	44.02	54.64	52.98	63.63	60.02	61.58	68.39	65.95	77.96	109.13	98.96	71.86	113.35	72.37	159.72	70.83	79.14	51.6	59.59	51.63	70.85	56.98	75.85	74.15	74.43	71.82	78.77	70.3	81.05	59.47	72.98	83.41	79.69	97.31	76.27	70.15	67.65	76.58	72.62
ZmAP2-18	15.16	24.64	18.25	4.44	10.91	25.58	16.78	16.71	12.92	28.97	37.11	19.16	2.88	19.61	17.86	19.69	18.73	52.13	0	0	0	8.39	0	0	0	0	0	0	0	0	0	0	0	0	0	0	0	0	9.95	7.34	51.5	0	0	0	0	0	0	0	0
ZmAP2-19	21.11	2.29	68.82	15.74	32.48	63.93	27.65	29.35	22.65	8.74	99.75	21.13	3.33	29.91	28.64	32.33	20.19	97.59	0.39	0	0	18.45	0	0	0	0	0	0	0	0	0	0	0	0	0	0	0	0	8.24	5.84	54.1	0	0	0	0	0	0	0	0
ZmAP2-20	15.77	45.36	7.38	5.32	1.66	19.76	27.88	30.19	14.75	62.91	27.51	35.71	6.92	43.55	36.49	21.32	27.17	61.54	0	0	0	10.77	0	0	0	0	0	0	0	0	0	0	0	0	0	0	0	0	16.39	8.88	79.54	0	0.48	0	0	0	0	0	0
ZmAP2-21	0	0	0	0	0	0	0	0	0	0	0	0	0	0	0	0	0	0	3.42	0	0	0	0	0	0	0	0	0	0	0	0	0	0	0	0	0	0	0	12.33	19.59	0	0	0.41	0	0	0	0	0	3.59
ZmAP2-22	0	0	0	0	0	0	0	0	0	0	0	0	0	0	0	3.95	0	0	68.35	0	0	92.84	0	0	0	23.65	0	0	0	0	0	0	0	0	0	0	0	0	122.08	142.11	0	5.46	7.4	0	0	0	0	0	48.95
ZmAP2-23	0	0	0	0	0	0	0	0	0	0	0	0	0	0	0	0.96	0	5.92	16.08	0	0	18.4	0	0	0	0.57	0	0	0	0	0	0	0	0	0	0	0	0	34.01	30.22	0	0	0.83	0	0	0	0	0	4.34
ZmAP2-24	0	0	0	0	0	0	0	0	0	0	0	0	0	0	0	0.95	0	0	16.24	0	0	14.89	0	0	0	2.77	0	0	0	0	0	0	0	0	0	0	0	0	28.96	34.73	0	3.49	1.08	0	0	0	0	0	32.43
ZmAP2-25	0	0	1.66	0	3.79	0	0	0.97	0	0	5.09	0	0	0.68	1.67	3.09	0	0	16.04	0	3.22	38.03	0	0.53	0	9.56	0	0	1.16	0	0	0	0	0	0	0	0	0	30.52	31.06	3.6	6.72	1.35	0	0	0	0	0	56.46
[truncated: 30 more columns]
