# Supplementary material for: Wide-Range Portrayal of AP2/ERF Transcription Factor Family in Maize (Zea mays L.) Development and Stress Responses
Source: Genes (Basel). 2023 Jan 11;14(1):194. doi: 10.3390/genes14010194 (PMC9859492; doi:10.3390/genes14010194)
Supplement: Supplementary file 1 [file genes-14-00194-s001.zip › Supplement/Table S7 .xlsx]

## Sheet: Sheet1
Table S7 Transcript abundance of ZmAP2/ERF genes under stress environment
gene	Control	Salt_2h	Drought_2h	Heat_2h	Cold_2h	ABA_2h
ZmDREB6	2.00664	11.7319	9.18382	1.83875	0.547733	7.19706
ZmDREB16	0	3.35839	16.0494	0	0.294551	0
ZmDREB21	55.3665	39.575	53.0792	44.7304	51.0825	56.5138
ZmDREB22	0.460721	3.2331	0	0	58.0339	0.172696
ZmDREB24	0.182662	32.7888	33.5681	4.19171	65.1128	0.7851
ZmDREB26	0.227163	1.51438	0.0819543	23.6615	0.124021	0
ZmDREB29	0	2.97319	0.0725472	0.825732	89.499	0.077958
ZmDREB30	0.959924	5.46122	0.339509	1.78213	365.077	0.621985
ZmDREB31	8.90112	11.5795	2.56907	11.3661	1436.82	3.1686
ZmDREB39	103.82	104.339	101.877	116.419	94.3828	185.869
ZmDREB40	10.0198	8.48096	11.5949	38.2516	10.3529	10.8902
ZmDREB41	12.4242	16.1028	12.3867	23.3313	25.6019	10.7337
ZmDREB42	95.4987	60.1995	45.6184	117.271	191.756	156.785
ZmDREB46	0.207726	7.00181	0	10.2137	0	0
ZmDREB70	33.0618	49.6467	47.0019	60.0606	17.7437	34.363
ZmDREB77	1.08586	16.8072	34.8331	12.5115	7.10622	6.78614
ZmDREB80	1.35011	14.947	0.847697	3.8932	0.147936	2.30981
ZmDREB83	0	21.3834	0	1.42289	97.8112	0
ZmDREB85	12.8633	50.789	36.3154	19.7047	43.159	21.2805
ZmDREB86	36.4301	426.041	258.319	115.505	215.05	84.4044
ZmDREB87	9.27782	10.7623	6.61362	4.79134	5.03577	9.88634
ZmDREB88	459.707	277.875	158.25	417.659	264.902	545.804
ZmDREB89	275.291	575.503	521.816	497.461	292.065	732.224
ZmERF7	3.69183	6.36318	2.5281	15.869	11.0444	2.95148
ZmERF10	0.335696	17.8259	0	0.311467	29.8424	0.142634
ZmERF11	0	5.5606	0.246274	1.38149	20.7553	0
ZmERF12	30.1191	31.1535	96.2913	37.2932	27.6867	29.0953
ZmERF14	183.089	102.407	81.7838	21.8845	175.679	134.159
ZmERF17	21.2971	26.7585	16.3558	14.4748	25.9711	20.9998
ZmERF23	0	0.18878	0	0	10.9315	0.26123
ZmERF26	129.031	28.9684	8.58564	81.2932	47.8687	42.4258
ZmERF27	74.8236	19.6959	8.82976	22.6091	28.0524	31.7213
ZmERF28	5.87254	15.2638	10.4243	18.2813	5.01986	7.76747
ZmERF30	2.96575	42.1741	54.9765	9.81632	91.5608	9.07602
ZmERF31	3.36895	34.1365	48.9487	13.413	218.303	17.278
ZmERF32	9.59232	19.5755	26.8473	15.5118	92.6512	6.20911
ZmERF33	1.75216	52.6466	41.7894	11.8257	317.313	10.5059
ZmERF34	20.8694	100.803	128.007	182.076	360.023	26.0877
ZmERF35	3.64387	46.8407	29.9984	72.4831	592.304	22.2826
ZmERF36	18.9164	61.73	138.204	29.7318	811.782	41.313
ZmERF37	0.940479	20.7205	16.6584	1.99246	28.9799	4.46451
ZmERF39	89.9979	60.0292	96.233	59.4914	1310.77	76.2517
ZmERF42	6.47667	12.6019	24.4897	14.3037	79.3254	11.4768
ZmERF55	8.9401	26.3296	28.5874	16.3365	7.85083	6.87223
ZmERF56	39.4276	48.4869	68.9387	65.9318	38.9428	51.1269
ZmERF57	20.3619	54.072	46.9175	113.547	26.0666	38.1597
ZmERF58	31.2125	27.5986	42.9675	32.0521	23.9271	38.6861
ZmERF59	38.4159	74.1307	131.77	40.3846	61.7384	58.9673
ZmERF67	9.59863	32.4737	6.50802	28.8958	0.98094	20.0336
ZmERF78	10.3659	47.4275	48.859	33.8281	128.478	40.5623
ZmERF79	17.261	43.9516	28.3746	31.5145	262.87	32.9386
ZmERF80	12.1688	16.1006	21.5068	29.521	2.79939	14.8944
ZmERF81	4.93148	11.6644	14.6384	18.6062	2.34349	7.68911
ZmERF82	18.7676	72.5265	44.3216	33.0009	54.4206	30.9654
ZmERF83	11.8712	18.5285	19.0058	15.2053	9.00178	18.5658
ZmERF84	11.3414	15.9424	27.5168	20.6376	7.69641	15.5338
ZmERF88	1.31149	5.4922	2.91262	1.81041	33.1916	1.07395
ZmRAV1	37.2711	3.442	1.26607	2.40061	11.5639	10.7647
ZmRAV2	53.9717	37.3711	83.7209	137.788	207.777	52.7263
ZmRAV3	0.968688	2.62911	4.50407	7.92363	30.151	1.11404
ZmRAV4	12.1231	7.32518	6.42491	2.86491	10.3985	5.15754
ZmSolo	91.5964	83.2026	52.4265	98.4889	126.218	106.868
ZmAP2-1	20.5597	24.3552	20.8316	20.0443	22.502	20.7171
ZmAP2-2	191.164	89.5665	144.635	123.236	183.316	162.406
ZmAP2-3	2.25765	5.60055	17.3643	1.47011	4.4707	4.77812
ZmAP2-4	23.3768	2.12266	12.3085	6.07818	24.1298	15.468
ZmAP2-5	19.0597	14.4238	22.9064	7.33123	24.0961	19.1155
ZmAP2-16	0.3044	0.460268	11.1457	0	0.199107	2.0478
ZmAP2-17	28.1683	22.0014	33.28	36.4588	28.5913	25.5049
