# Supplementary material for: Wide-Range Portrayal of AP2/ERF Transcription Factor Family in Maize (Zea mays L.) Development and Stress Responses
Source: Genes (Basel). 2023 Jan 11;14(1):194. doi: 10.3390/genes14010194 (PMC9859492; doi:10.3390/genes14010194)
Supplement: Supplementary file 1 [file genes-14-00194-s001.zip › Supplement/Table S8 .xlsx]

## Sheet: Sheet1
Table S8 Transcript abundance of ZmAP2/ERF genes under JA treatment (OF, Ostrinia furanacalis, Asian corn borer)
gene	Control	JA_8h	OF_8h
ZmDREB21	85.2144	89.0785	76.0091
ZmDREB39	14.1348	18.0439	14.6504
ZmDREB41	9.51787	10.8352	7.28668
ZmDREB42	15.6915	20.124	14.5159
ZmDREB70	17.9063	18.1834	17.1883
ZmDREB85	11.4732	13.0932	11.5252
ZmDREB86	15.4926	19.0359	23.4588
ZmDREB88	103.305	110.824	91.409
ZmDREB89	83.4145	101.006	86.1796
ZmERF14	60.8075	70.6332	85.5184
ZmERF17	24.5549	28.0263	27.9596
ZmERF18	11.4429	10.6166	13.9891
ZmERF26	15.0426	16.7018	13.0192
ZmERF27	13.8764	17.2275	14.844
ZmERF32	11.4612	14.1231	17.2133
ZmERF36	5.59332	11.8875	10.6185
ZmERF39	21.102	33.7919	28.0169
ZmERF56	19.7343	24.1207	20.219
ZmERF57	23.6657	24.9812	28.7677
ZmERF58	22.6115	25.6235	23.6898
ZmERF59	19.4032	25.3687	23.9298
ZmERF82	8.67172	12.6069	11.5352
ZmRAV2	12.8104	19.3967	13.237
ZmSolo	25.8797	27.5466	32.2224
ZmAP2-1	30.3016	31.5576	38.9717
ZmAP2-2	113.86	118.986	142.337
ZmAP2-4	12.8023	12.0806	8.68849
ZmAP2-5	16.6429	18.0297	19.8313
ZmAP2-17	15.4083	16.8532	15.0201
