# Supplementary material for: Wide-Range Portrayal of AP2/ERF Transcription Factor Family in Maize (Zea mays L.) Development and Stress Responses
Source: Genes (Basel). 2023 Jan 11;14(1):194. doi: 10.3390/genes14010194 (PMC9859492; doi:10.3390/genes14010194)
Supplement: Supplementary file 1 [file genes-14-00194-s001.zip › Supplement/Table S9 .xlsx]

## Sheet: Sheet1
Table S9 Transcript abundance under wounding with or without oral secretions from Mythimna separata
		wounding with OS		wounding without OS
gene	Control	OS_1.5h	OS_6h	W_1.5h	W_6h
ZmDREB5	1.51769	14.6884	18.3066	15.6972	16.6095
ZmDREB17	0.102284	12.2004	2.06302	11.0931	0.783871
ZmDREB21	93.5954	47.5201	44.3109	49.2437	60.9812
ZmDREB24	0.370116	16.3782	1.51653	22.707	0.88771
ZmDREB26	0.125163	12.2218	1.48067	22.8385	0.862638
ZmDREB37	0.0233245	9.93115	0.413063	12.8203	0.116202
ZmDREB38	0.0795625	11.3978	0.590665	16.5393	0.116262
ZmDREB39	18.106	132.63	19.1256	106.813	19.3564
ZmDREB40	46.3317	257.933	65.4445	249.22	66.708
ZmDREB41	3.49383	19.5599	21.8406	16.2652	15.7838
ZmDREB42	14.5548	16.6812	19.3207	12.1873	18.4158
ZmDREB45	0.128037	10.0475	0.302841	8.3909	0.182791
ZmDREB52	0.0418517	4.36323	10.5567	3.28805	6.09821
ZmDREB70	39.9028	38.1232	26.8289	45.8828	30.3598
ZmDREB77	1.61013	34.7896	8.16316	30.1517	5.7933
ZmDREB80	0.33311	12.1952	2.74302	12.7274	1.81052
ZmDREB85	13.1652	23.3752	30.2383	20.2171	26.3515
ZmDREB86	65.0179	228.016	77.5907	204.54	72.326
ZmDREB87	17.8041	17.4769	31.9208	15.769	28.8076
ZmDREB88	139.63	128.118	180.801	133.924	147.004
ZmDREB89	84.7258	220.815	158.045	215.898	121.341
ZmERF4	1.94629	210.341	32.95	171.757	17.4169
ZmERF5	0.14955	28.5507	5.09337	23.983	2.84547
ZmERF7	0.846931	45.2183	12.3852	40.78	7.68168
ZmERF10	0.482851	32.1253	2.09478	47.0383	1.37426
ZmERF12	11.1225	7.58521	9.7729	18.4696	8.60556
ZmERF14	56.3903	39.3594	36.1023	34.9637	42.6237
ZmERF17	29.1604	32.3166	51.0183	28.2222	43.4494
ZmERF18	13.972	18.2262	13.6991	16.1871	14.2714
ZmERF20	1.67629	10.2178	7.01641	13.9176	4.6171
ZmERF26	21.1449	47.2268	32.669	29.5388	29.8531
ZmERF27	7.65504	19.5825	23.613	14.5779	20.1021
ZmERF28	1.66856	22.1079	11.2822	16.5302	7.07089
ZmERF30	5.74803	126.977	54.9534	120.478	36.1586
ZmERF31	2.43445	58.0853	16.4216	57.1036	14.4801
ZmERF33	2.18655	29.0499	15.2288	32.046	13.3712
ZmERF34	2.71337	54.6472	7.41433	60.4135	5.78286
ZmERF35	0.706297	11.839	3.53454	11.4602	2.92468
ZmERF36	4.62282	53.3234	14.2659	51.5212	13.4025
ZmERF37	0.710594	17.3387	9.39552	23.885	5.1044
ZmERF39	31.8263	46.8147	44.9707	35.4371	46.0272
ZmERF55	6.60641	17.8355	7.52807	17.7442	8.40357
ZmERF56	17.507	22.7196	18.9576	22.2832	18.8022
ZmERF57	34.3613	31.2292	23.7189	29.5211	28.2789
ZmERF58	30.37	19.0966	19.88	18.5773	19.3173
ZmERF59	26.4457	113.029	50.7383	126.186	44.2908
ZmERF78	3.35859	10.5176	6.7024	11.5967	5.14543
ZmERF79	1.64437	9.61178	9.04921	10.1468	6.08259
ZmERF80	11.8893	35.0627	18.5423	33.3166	14.759
ZmERF82	5.15165	22.3229	7.81205	22.5413	6.90281
ZmERF83	12.4429	20.6338	16.6213	18.8263	13.0783
ZmERF84	9.59871	11.1867	10.648	10.0072	9.07768
ZmRAV2	10.8168	30.6595	23.7292	23.8498	20.2186
ZmRAV4	1.91354	14.0657	3.8069	13.6745	2.74282
ZmSolo	22.6555	26.4131	28.689	29.5155	30.5634
ZmAP2-1	20.8542	9.60024	46.1742	10.4353	28.6801
ZmAP2-2	175.852	78.9742	129.171	83.3433	137.944
ZmAP2-5	25.7518	31.7441	23.112	19.5324	24.0336
ZmAP2-6	2.89886	5.83169	11.431	5.84492	10.1673
ZmAP2-17	16.5378	14.5148	13.2592	12.6098	14.942
